# Supplementary material for: Molecular basis of MHC I quality control in the peptide loading complex
Source: Nat Commun. 2022 Aug 10;13:4701. doi: 10.1038/s41467-022-32384-z (PMC9365787; doi:10.1038/s41467-022-32384-z)
Supplement: Supplementary file 4 — Source Data [file 41467_2022_32384_MOESM4_ESM.xlsx]

## Sheet: Fig. 1a
Long name	volume	A280	volume	A280
unit	min	mV	mL	mAU
description	0.3 ml/min			PLC::MSP2N2
F(x)			B*0.3	C/1000
	0	-15	0	-0.015
	0.00833	-15	0.0025	-0.015
	0.01667	-8	0.005	-0.008
	0.025	-2	0.0075	-0.002
	0.03333	-1	0.01	-0.001
	0.04167	2	0.0125	0.002
	0.05	4	0.015	0.004
	0.05833	4	0.0175	0.004
	0.06667	4	0.02	0.004
	0.075	4	0.0225	0.004
	0.08333	5	0.025	0.005
	0.09167	8	0.0275	0.008
	0.1	11	0.03	0.011
	0.10833	14	0.0325	0.014
	0.11667	16	0.035	0.016
	0.125	16	0.0375	0.016
	0.13333	15	0.04	0.015
	0.14167	13	0.0425	0.013
	0.15	10	0.045	0.01
	0.15833	7	0.0475	0.007
	0.16667	6	0.05	0.006
	0.175	6	0.0525	0.006
	0.18333	7	0.055	0.007
	0.19167	8	0.0575	0.008
	0.2	7	0.06	0.007
	0.20833	4	0.0625	0.004
	0.21667	-1	0.065	-0.001
	0.225	-5	0.0675	-0.005
	0.23333	-6	0.07	-0.006
	0.24167	-6	0.0725	-0.006
	0.25	-4	0.075	-0.004
	0.25833	-3	0.0775	-0.003
	0.26667	-1	0.08	-0.001
	0.275	0	0.0825	0
	0.28333	0	0.085	0
	0.29167	0	0.0875	0
	0.3	1	0.09	0.001
	0.30833	1	0.0925	0.001
	0.31667	1	0.095	0.001
	0.325	1	0.0975	0.001
	0.33333	2	0.1	0.002
	0.34167	4	0.1025	0.004
	0.35	8	0.105	0.008
	0.35833	11	0.1075	0.011
	0.36667	14	0.11	0.014
	0.375	16	0.1125	0.016
	0.38333	16	0.115	0.016
	0.39167	13	0.1175	0.013
	0.4	9	0.12	0.009
	0.40833	5	0.1225	0.005
	0.41667	3	0.125	0.003
	0.425	3	0.1275	0.003
	0.43333	4	0.13	0.004
	0.44167	6	0.1325	0.006
	0.45	7	0.135	0.007
	0.45833	7	0.1375	0.007
	0.46667	6	0.14	0.006
	0.475	7	0.1425	0.007
	0.48333	8	0.145	0.008
	0.49167	10	0.1475	0.01
	0.5	12	0.15	0.012
	0.50833	14	0.1525	0.014
	0.51667	15	0.155	0.015
	0.525	17	0.1575	0.017
	0.53333	17	0.16	0.017
	0.54167	15	0.1625	0.015
	0.55	14	0.165	0.014
	0.55833	12	0.1675	0.012
	0.56667	11	0.17	0.011
	0.575	12	0.1725	0.012
	0.58333	15	0.175	0.015
	0.59167	18	0.1775	0.018
	0.6	19	0.18	0.019
	0.60833	19	0.1825	0.019
	0.61667	15	0.185	0.015
	0.625	12	0.1875	0.012
	0.63333	9	0.19	0.009
	0.64167	8	0.1925	0.008
	0.65	9	0.195	0.009
	0.65833	11	0.1975	0.011
	0.66667	12	0.2	0.012
	0.675	13	0.2025	0.013
	0.68333	12	0.205	0.012
	0.69167	10	0.2075	0.01
	0.7	9	0.21	0.009
	0.70833	8	0.2125	0.008
	0.71667	7	0.215	0.007
	0.725	8	0.2175	0.008
	0.73333	7	0.22	0.007
	0.74167	6	0.2225	0.006
	0.75	3	0.225	0.003
	0.75833	1	0.2275	0.001
	0.76667	-1	0.23	-0.001
	0.775	0	0.2325	0
	0.78333	1	0.235	0.001
	0.79167	3	0.2375	0.003
	0.8	4	0.24	0.004
	0.80833	3	0.2425	0.003
	0.81667	2	0.245	0.002
	0.825	1	0.2475	0.001
	0.83333	2	0.25	0.002
	0.84167	4	0.2525	0.004
	0.85	6	0.255	0.006
	0.85833	7	0.2575	0.007
	0.86667	5	0.26	0.005
	0.875	3	0.2625	0.003
	0.88333	0	0.265	0
	0.89167	-2	0.2675	-0.002
	0.9	-3	0.27	-0.003
	0.90833	-3	0.2725	-0.003
	0.91667	-3	0.275	-0.003
	0.925	-3	0.2775	-0.003
	0.93333	-4	0.28	-0.004
	0.94167	-4	0.2825	-0.004
	0.95	-4	0.285	-0.004
	0.95833	-3	0.2875	-0.003
	0.96667	-1	0.29	-0.001
	0.975	2	0.2925	0.002
	0.98333	5	0.295	0.005
	0.99167	7	0.2975	0.007
	1	9	0.3	0.009
	1.00833	9	0.3025	0.009
	1.01667	6	0.305	0.006
	1.025	2	0.3075	0.002
	1.03333	-2	0.31	-0.002
	1.04167	-6	0.3125	-0.006
	1.05	-8	0.315	-0.008
	1.05833	-8	0.3175	-0.008
	1.06667	-8	0.32	-0.008
	1.075	-8	0.3225	-0.008
	1.08333	-8	0.325	-0.008
	1.09167	-9	0.3275	-0.009
	1.1	-9	0.33	-0.009
	1.10833	-8	0.3325	-0.008
	1.11667	-5	0.335	-0.005
	1.125	-2	0.3375	-0.002
	1.13333	1	0.34	0.001
	1.14167	1	0.3425	0.001
	1.15	0	0.345	0
	1.15833	-2	0.3475	-0.002
	1.16667	-4	0.35	-0.004
	1.175	-4	0.3525	-0.004
	1.18333	-3	0.355	-0.003
	1.19167	-3	0.3575	-0.003
	1.2	-2	0.36	-0.002
	1.20833	-2	0.3625	-0.002
	1.21667	-2	0.365	-0.002
	1.225	0	0.3675	0
	1.23333	2	0.37	0.002
	1.24167	4	0.3725	0.004
	1.25	6	0.375	0.006
	1.25833	5	0.3775	0.005
	1.26667	2	0.38	0.002
	1.275	-1	0.3825	-0.001
	1.28333	-5	0.385	-0.005
	1.29167	-8	0.3875	-0.008
	1.3	-9	0.39	-0.009
	1.30833	-9	0.3925	-0.009
	1.31667	-9	0.395	-0.009
	1.325	-8	0.3975	-0.008
	1.33333	-7	0.4	-0.007
	1.34167	-5	0.4025	-0.005
	1.35	-3	0.405	-0.003
	1.35833	-1	0.4075	-0.001
	1.36667	2	0.41	0.002
	1.375	3	0.4125	0.003
	1.38333	5	0.415	0.005
	1.39167	4	0.4175	0.004
	1.4	3	0.42	0.003
	1.40833	1	0.4225	0.001
	1.41667	-1	0.425	-0.001
	1.425	-2	0.4275	-0.002
	1.43333	-3	0.43	-0.003
	1.44167	-3	0.4325	-0.003
	1.45	-4	0.435	-0.004
	1.45833	-5	0.4375	-0.005
	1.46667	-5	0.44	-0.005
	1.475	-4	0.4425	-0.004
	1.48333	0	0.445	0
	1.49167	3	0.4475	0.003
	1.5	6	0.45	0.006
	1.50833	7	0.4525	0.007
	1.51667	6	0.455	0.006
	1.525	3	0.4575	0.003
	1.53333	0	0.46	0
	1.54167	-3	0.4625	-0.003
	1.55	-5	0.465	-0.005
	1.55833	-6	0.4675	-0.006
	1.56667	-8	0.47	-0.008
	1.575	-11	0.4725	-0.011
	1.58333	-14	0.475	-0.014
	1.59167	-17	0.4775	-0.017
	1.6	-18	0.48	-0.018
	1.60833	-18	0.4825	-0.018
	1.61667	-16	0.485	-0.016
	1.625	-11	0.4875	-0.011
	1.63333	-6	0.49	-0.006
	1.64167	-1	0.4925	-0.001
	1.65	2	0.495	0.002
	1.65833	4	0.4975	0.004
	1.66667	4	0.5	0.004
	1.675	3	0.5025	0.003
	1.68333	0	0.505	0
	1.69167	-3	0.5075	-0.003
	1.7	-6	0.51	-0.006
	1.70833	-8	0.5125	-0.008
	1.71667	-10	0.515	-0.01
	1.725	-12	0.5175	-0.012
	1.73333	-12	0.52	-0.012
	1.74167	-12	0.5225	-0.012
	1.75	-12	0.525	-0.012
	1.75833	-13	0.5275	-0.013
	1.76667	-13	0.53	-0.013
	1.775	-14	0.5325	-0.014
	1.78333	-14	0.535	-0.014
	1.79167	-13	0.5375	-0.013
	1.8	-10	0.54	-0.01
	1.80833	-7	0.5425	-0.007
	1.81667	-3	0.545	-0.003
	1.825	0	0.5475	0
	1.83333	1	0.55	0.001
	1.84167	2	0.5525	0.002
	1.85	1	0.555	0.001
	1.85833	0	0.5575	0
	1.86667	-2	0.56	-0.002
	1.875	-3	0.5625	-0.003
	1.88333	-5	0.565	-0.005
	1.89167	-7	0.5675	-0.007
	1.9	-10	0.57	-0.01
	1.90833	-12	0.5725	-0.012
	1.91667	-14	0.575	-0.014
	1.925	-16	0.5775	-0.016
	1.93333	-16	0.58	-0.016
	1.94167	-15	0.5825	-0.015
	1.95	-13	0.585	-0.013
	1.95833	-11	0.5875	-0.011
	1.96667	-9	0.59	-0.009
	1.975	-7	0.5925	-0.007
	1.98333	-5	0.595	-0.005
	1.99167	-3	0.5975	-0.003
	2	-2	0.6	-0.002
	2.00833	0	0.6025	0
	2.01667	1	0.605	0.001
	2.025	1	0.6075	0.001
	2.03333	0	0.61	0
	2.04167	-2	0.6125	-0.002
	2.05	-3	0.615	-0.003
	2.05833	-3	0.6175	-0.003
	2.06667	-3	0.62	-0.003
	2.075	-3	0.6225	-0.003
	2.08333	-4	0.625	-0.004
	2.09167	-5	0.6275	-0.005
	2.1	-5	0.63	-0.005
	2.10833	-4	0.6325	-0.004
	2.11667	-3	0.635	-0.003
	2.125	-1	0.6375	-0.001
	2.13333	-1	0.64	-0.001
	2.14167	-3	0.6425	-0.003
	2.15	-5	0.645	-0.005
	2.15833	-7	0.6475	-0.007
	2.16667	-9	0.65	-0.009
	2.175	-9	0.6525	-0.009
	2.18333	-8	0.655	-0.008
	2.19167	-6	0.6575	-0.006
	2.2	-4	0.66	-0.004
	2.20833	-2	0.6625	-0.002
	2.21667	0	0.665	0
	2.225	2	0.6675	0.002
	2.23333	2	0.67	0.002
	2.24167	1	0.6725	0.001
	2.25	0	0.675	0
	2.25833	-1	0.6775	-0.001
	2.26667	-1	0.68	-0.001
	2.275	-2	0.6825	-0.002
	2.28333	-3	0.685	-0.003
	2.29167	-4	0.6875	-0.004
	2.3	-5	0.69	-0.005
	2.30833	-4	0.6925	-0.004
	2.31667	-3	0.695	-0.003
	2.325	-1	0.6975	-0.001
	2.33333	-1	0.7	-0.001
	2.34167	-2	0.7025	-0.002
	2.35	-4	0.705	-0.004
	2.35833	-5	0.7075	-0.005
	2.36667	-6	0.71	-0.006
	2.375	-7	0.7125	-0.007
	2.38333	-7	0.715	-0.007
	2.39167	-7	0.7175	-0.007
	2.4	-7	0.72	-0.007
	2.40833	-7	0.7225	-0.007
	2.41667	-6	0.725	-0.006
	2.425	-4	0.7275	-0.004
	2.43333	-3	0.73	-0.003
	2.44167	-4	0.7325	-0.004
	2.45	-4	0.735	-0.004
	2.45833	-5	0.7375	-0.005
	2.46667	-5	0.74	-0.005
	2.475	-6	0.7425	-0.006
	2.48333	-7	0.745	-0.007
	2.49167	-8	0.7475	-0.008
	2.5	-10	0.75	-0.01
	2.50833	-11	0.7525	-0.011
	2.51667	-13	0.755	-0.013
	2.525	-14	0.7575	-0.014
	2.53333	-14	0.76	-0.014
	2.54167	-13	0.7625	-0.013
	2.55	-10	0.765	-0.01
	2.55833	-7	0.7675	-0.007
	2.56667	-6	0.77	-0.006
	2.575	-7	0.7725	-0.007
	2.58333	-9	0.775	-0.009
	2.59167	-13	0.7775	-0.013
	2.6	-16	0.78	-0.016
	2.60833	-17	0.7825	-0.017
	2.61667	-16	0.785	-0.016
	2.625	-14	0.7875	-0.014
	2.63333	-12	0.79	-0.012
	2.64167	-10	0.7925	-0.01
	2.65	-10	0.795	-0.01
	2.65833	-11	0.7975	-0.011
	2.66667	-12	0.8	-0.012
	2.675	-14	0.8025	-0.014
	2.68333	-16	0.805	-0.016
	2.69167	-17	0.8075	-0.017
	2.7	-18	0.81	-0.018
	2.70833	-18	0.8125	-0.018
	2.71667	-16	0.815	-0.016
	2.725	-14	0.8175	-0.014
	2.73333	-10	0.82	-0.01
	2.74167	-6	0.8225	-0.006
	2.75	-2	0.825	-0.002
	2.75833	2	0.8275	0.002
	2.76667	3	0.83	0.003
	2.775	4	0.8325	0.004
	2.78333	3	0.835	0.003
	2.79167	3	0.8375	0.003
	2.8	2	0.84	0.002
	2.80833	1	0.8425	0.001
	2.81667	-2	0.845	-0.002
	2.825	-5	0.8475	-0.005
	2.83333	-8	0.85	-0.008
	2.84167	-11	0.8525	-0.011
	2.85	-13	0.855	-0.013
	2.85833	-13	0.8575	-0.013
	2.86667	-12	0.86	-0.012
	2.875	-13	0.8625	-0.013
	2.88333	-13	0.865	-0.013
	2.89167	-14	0.8675	-0.014
	2.9	-15	0.87	-0.015
	2.90833	-14	0.8725	-0.014
	2.91667	-12	0.875	-0.012
	2.925	-10	0.8775	-0.01
	2.93333	-6	0.88	-0.006
	2.94167	-3	0.8825	-0.003
	2.95	-2	0.885	-0.002
	2.95833	-2	0.8875	-0.002
	2.96667	-3	0.89	-0.003
	2.975	-6	0.8925	-0.006
	2.98333	-9	0.895	-0.009
	2.99167	-11	0.8975	-0.011
	3	-11	0.9	-0.011
	3.00833	-10	0.9025	-0.01
	3.01667	-7	0.905	-0.007
	3.025	-5	0.9075	-0.005
	3.03333	-4	0.91	-0.004
	3.04167	-3	0.9125	-0.003
	3.05	-3	0.915	-0.003
	3.05833	-3	0.9175	-0.003
	3.06667	-3	0.92	-0.003
	3.075	-4	0.9225	-0.004
	3.08333	-6	0.925	-0.006
	3.09167	-7	0.9275	-0.007
	3.1	-6	0.93	-0.006
	3.10833	-5	0.9325	-0.005
	3.11667	-3	0.935	-0.003
	3.125	-1	0.9375	-0.001
	3.13333	0	0.94	0
	3.14167	-1	0.9425	-0.001
	3.15	-2	0.945	-0.002
	3.15833	-2	0.9475	-0.002
	3.16667	-1	0.95	-0.001
	3.175	0	0.9525	0
	3.18333	1	0.955	0.001
	3.19167	2	0.9575	0.002
	3.2	3	0.96	0.003
	3.20833	3	0.9625	0.003
	3.21667	2	0.965	0.002
	3.225	1	0.9675	0.001
	3.23333	-2	0.97	-0.002
	3.24167	-5	0.9725	-0.005
	3.25	-8	0.975	-0.008
	3.25833	-10	0.9775	-0.01
	3.26667	-11	0.98	-0.011
	3.275	-12	0.9825	-0.012
	3.28333	-13	0.985	-0.013
	3.29167	-13	0.9875	-0.013
	3.3	-11	0.99	-0.011
	3.30833	-10	0.9925	-0.01
	3.31667	-9	0.995	-0.009
	3.325	-8	0.9975	-0.008
	3.33333	-8	1	-0.008
	3.34167	-9	1.0025	-0.009
	3.35	-8	1.005	-0.008
	3.35833	-6	1.0075	-0.006
	3.36667	-3	1.01	-0.003
	3.375	-1	1.0125	-0.001
	3.38333	1	1.015	0.001
	3.39167	1	1.0175	0.001
	3.4	0	1.02	0
	3.40833	-2	1.0225	-0.002
	3.41667	-2	1.025	-0.002
	3.425	0	1.0275	0
	3.43333	1	1.03	0.001
	3.44167	3	1.0325	0.003
	3.45	4	1.035	0.004
	3.45833	3	1.0375	0.003
	3.46667	0	1.04	0
	3.475	-4	1.0425	-0.004
	3.48333	-7	1.045	-0.007
	3.49167	-10	1.0475	-0.01
	3.5	-11	1.05	-0.011
	3.50833	-9	1.0525	-0.009
	3.51667	-6	1.055	-0.006
	3.525	-3	1.0575	-0.003
	3.53333	-1	1.06	-0.001
	3.54167	0	1.0625	0
	3.55	-2	1.065	-0.002
	3.55833	-6	1.0675	-0.006
	3.56667	-9	1.07	-0.009
	3.575	-12	1.0725	-0.012
	3.58333	-12	1.075	-0.012
	3.59167	-10	1.0775	-0.01
	3.6	-8	1.08	-0.008
	3.60833	-6	1.0825	-0.006
	3.61667	-4	1.085	-0.004
	3.625	-4	1.0875	-0.004
	3.63333	-4	1.09	-0.004
	3.64167	-6	1.0925	-0.006
	3.65	-9	1.095	-0.009
	3.65833	-11	1.0975	-0.011
	3.66667	-14	1.1	-0.014
	3.675	-15	1.1025	-0.015
	3.68333	-16	1.105	-0.016
	3.69167	-17	1.1075	-0.017
	3.7	-17	1.11	-0.017
	3.70833	-17	1.1125	-0.017
	3.71667	-15	1.115	-0.015
	3.725	-13	1.1175	-0.013
	3.73333	-9	1.12	-0.009
	3.74167	-4	1.1225	-0.004
	3.75	1	1.125	0.001
	3.75833	5	1.1275	0.005
	3.76667	7	1.13	0.007
	3.775	7	1.1325	0.007
	3.78333	6	1.135	0.006
	3.79167	4	1.1375	0.004
	3.8	2	1.14	0.002
	3.80833	1	1.1425	0.001
	3.81667	0	1.145	0
	3.825	-2	1.1475	-0.002
	3.83333	-3	1.15	-0.003
	3.84167	-4	1.1525	-0.004
	3.85	-6	1.155	-0.006
	3.85833	-8	1.1575	-0.008
	3.86667	-9	1.16	-0.009
	3.875	-8	1.1625	-0.008
	3.88333	-6	1.165	-0.006
	3.89167	-3	1.1675	-0.003
	3.9	-2	1.17	-0.002
	3.90833	-1	1.1725	-0.001
	3.91667	-1	1.175	-0.001
	3.925	-1	1.1775	-0.001
	3.93333	-1	1.18	-0.001
	3.94167	0	1.1825	0
	3.95	1	1.185	0.001
	3.95833	2	1.1875	0.002
	3.96667	2	1.19	0.002
	3.975	2	1.1925	0.002
	3.98333	2	1.195	0.002
	3.99167	1	1.1975	0.001
	4	-2	1.2	-0.002
	4.00833	-6	1.2025	-0.006
	4.01667	-10	1.205	-0.01
	4.025	-12	1.2075	-0.012
	4.03333	-12	1.21	-0.012
	4.04167	-9	1.2125	-0.009
	4.05	-5	1.215	-0.005
	4.05833	-2	1.2175	-0.002
	4.06667	-1	1.22	-0.001
	4.075	-1	1.2225	-0.001
	4.08333	-2	1.225	-0.002
	4.09167	-3	1.2275	-0.003
	4.1	-5	1.23	-0.005
	4.10833	-6	1.2325	-0.006
	4.11667	-6	1.235	-0.006
	4.125	-7	1.2375	-0.007
	4.13333	-6	1.24	-0.006
	4.14167	-3	1.2425	-0.003
	4.15	-1	1.245	-0.001
	4.15833	2	1.2475	0.002
	4.16667	3	1.25	0.003
	4.175	3	1.2525	0.003
	4.18333	1	1.255	0.001
	4.19167	-2	1.2575	-0.002
	4.2	-5	1.26	-0.005
	4.20833	-7	1.2625	-0.007
	4.21667	-7	1.265	-0.007
	4.225	-6	1.2675	-0.006
	4.23333	-5	1.27	-0.005
	4.24167	-3	1.2725	-0.003
	4.25	-1	1.275	-0.001
	4.25833	1	1.2775	0.001
	4.26667	3	1.28	0.003
	4.275	6	1.2825	0.006
	4.28333	8	1.285	0.008
	4.29167	10	1.2875	0.01
	4.3	11	1.29	0.011
	4.30833	11	1.2925	0.011
	4.31667	8	1.295	0.008
	4.325	5	1.2975	0.005
	4.33333	3	1.3	0.003
	4.34167	1	1.3025	0.001
	4.35	0	1.305	0
	4.35833	-2	1.3075	-0.002
	4.36667	-4	1.31	-0.004
	4.375	-7	1.3125	-0.007
	4.38333	-10	1.315	-0.01
	4.39167	-11	1.3175	-0.011
	4.4	-11	1.32	-0.011
	4.40833	-11	1.3225	-0.011
	4.41667	-10	1.325	-0.01
	4.425	-9	1.3275	-0.009
	4.43333	-9	1.33	-0.009
	4.44167	-9	1.3325	-0.009
	4.45	-9	1.335	-0.009
	4.45833	-9	1.3375	-0.009
	4.46667	-9	1.34	-0.009
	4.475	-8	1.3425	-0.008
	4.48333	-8	1.345	-0.008
	4.49167	-9	1.3475	-0.009
	4.5	-9	1.35	-0.009
	4.50833	-10	1.3525	-0.01
	4.51667	-10	1.355	-0.01
	4.525	-11	1.3575	-0.011
	4.53333	-11	1.36	-0.011
	4.54167	-12	1.3625	-0.012
	4.55	-13	1.365	-0.013
	4.55833	-14	1.3675	-0.014
	4.56667	-14	1.37	-0.014
	4.575	-14	1.3725	-0.014
	4.58333	-13	1.375	-0.013
	4.59167	-11	1.3775	-0.011
	4.6	-10	1.38	-0.01
	4.60833	-9	1.3825	-0.009
	4.61667	-8	1.385	-0.008
	4.625	-9	1.3875	-0.009
	4.63333	-10	1.39	-0.01
	4.64167	-11	1.3925	-0.011
	4.65	-12	1.395	-0.012
	4.65833	-13	1.3975	-0.013
	4.66667	-15	1.4	-0.015
	4.675	-16	1.4025	-0.016
	4.68333	-17	1.405	-0.017
	4.69167	-18	1.4075	-0.018
	4.7	-19	1.41	-0.019
	4.70833	-18	1.4125	-0.018
	4.71667	-16	1.415	-0.016
	4.725	-13	1.4175	-0.013
	4.73333	-10	1.42	-0.01
	4.74167	-9	1.4225	-0.009
	4.75	-9	1.425	-0.009
	4.75833	-12	1.4275	-0.012
	4.76667	-15	1.43	-0.015
	4.775	-16	1.4325	-0.016
	4.78333	-14	1.435	-0.014
	4.79167	-10	1.4375	-0.01
	4.8	-6	1.44	-0.006
	4.80833	-3	1.4425	-0.003
	4.81667	-2	1.445	-0.002
	4.825	-3	1.4475	-0.003
	4.83333	-5	1.45	-0.005
	4.84167	-6	1.4525	-0.006
	4.85	-7	1.455	-0.007
	4.85833	-9	1.4575	-0.009
	4.86667	-9	1.46	-0.009
	4.875	-10	1.4625	-0.01
	4.88333	-9	1.465	-0.009
	4.89167	-8	1.4675	-0.008
	4.9	-6	1.47	-0.006
	4.90833	-5	1.4725	-0.005
	4.91667	-3	1.475	-0.003
	4.925	-2	1.4775	-0.002
	4.93333	-2	1.48	-0.002
	4.94167	-2	1.4825	-0.002
	4.95	-4	1.485	-0.004
	4.95833	-6	1.4875	-0.006
	4.96667	-7	1.49	-0.007
	4.975	-8	1.4925	-0.008
	4.98333	-7	1.495	-0.007
	4.99167	-6	1.4975	-0.006
	5	-4	1.5	-0.004
	5.00833	-2	1.5025	-0.002
	5.01667	-1	1.505	-0.001
	5.025	0	1.5075	0
	5.03333	0	1.51	0
	5.04167	0	1.5125	0
	5.05	-2	1.515	-0.002
	5.05833	-4	1.5175	-0.004
	5.06667	-6	1.52	-0.006
	5.075	-7	1.5225	-0.007
	5.08333	-8	1.525	-0.008
	5.09167	-8	1.5275	-0.008
	5.1	-8	1.53	-0.008
	5.10833	-9	1.5325	-0.009
	5.11667	-11	1.535	-0.011
	5.125	-15	1.5375	-0.015
	5.13333	-17	1.54	-0.017
	5.14167	-18	1.5425	-0.018
	5.15	-17	1.545	-0.017
	5.15833	-17	1.5475	-0.017
	5.16667	-16	1.55	-0.016
	5.175	-16	1.5525	-0.016
	5.18333	-17	1.555	-0.017
	5.19167	-19	1.5575	-0.019
	5.2	-20	1.56	-0.02
	5.20833	-21	1.5625	-0.021
	5.21667	-20	1.565	-0.02
	5.225	-17	1.5675	-0.017
	5.23333	-13	1.57	-0.013
	5.24167	-9	1.5725	-0.009
	5.25	-7	1.575	-0.007
	5.25833	-6	1.5775	-0.006
	5.26667	-7	1.58	-0.007
	5.275	-9	1.5825	-0.009
	5.28333	-11	1.585	-0.011
	5.29167	-12	1.5875	-0.012
	5.3	-11	1.59	-0.011
	5.30833	-10	1.5925	-0.01
	5.31667	-9	1.595	-0.009
	5.325	-9	1.5975	-0.009
	5.33333	-10	1.6	-0.01
	5.34167	-11	1.6025	-0.011
	5.35	-12	1.605	-0.012
	5.35833	-11	1.6075	-0.011
	5.36667	-10	1.61	-0.01
	5.375	-8	1.6125	-0.008
	5.38333	-6	1.615	-0.006
	5.39167	-6	1.6175	-0.006
	5.4	-8	1.62	-0.008
	5.40833	-10	1.6225	-0.01
	5.41667	-13	1.625	-0.013
	5.425	-15	1.6275	-0.015
	5.43333	-15	1.63	-0.015
	5.44167	-15	1.6325	-0.015
	5.45	-14	1.635	-0.014
	5.45833	-14	1.6375	-0.014
	5.46667	-15	1.64	-0.015
	5.475	-15	1.6425	-0.015
	5.48333	-15	1.645	-0.015
	5.49167	-15	1.6475	-0.015
	5.5	-15	1.65	-0.015
	5.50833	-14	1.6525	-0.014
	5.51667	-11	1.655	-0.011
	5.525	-8	1.6575	-0.008
	5.53333	-5	1.66	-0.005
	5.54167	-3	1.6625	-0.003
	5.55	-2	1.665	-0.002
	5.55833	-2	1.6675	-0.002
	5.56667	-4	1.67	-0.004
	5.575	-5	1.6725	-0.005
	5.58333	-8	1.675	-0.008
	5.59167	-10	1.6775	-0.01
	5.6	-12	1.68	-0.012
	5.60833	-13	1.6825	-0.013
	5.61667	-15	1.685	-0.015
	5.625	-16	1.6875	-0.016
	5.63333	-16	1.69	-0.016
	5.64167	-14	1.6925	-0.014
	5.65	-12	1.695	-0.012
	5.65833	-9	1.6975	-0.009
	5.66667	-7	1.7	-0.007
	5.675	-6	1.7025	-0.006
	5.68333	-6	1.705	-0.006
	5.69167	-7	1.7075	-0.007
	5.7	-7	1.71	-0.007
	5.70833	-7	1.7125	-0.007
	5.71667	-7	1.715	-0.007
	5.725	-7	1.7175	-0.007
	5.73333	-7	1.72	-0.007
	5.74167	-8	1.7225	-0.008
	5.75	-9	1.725	-0.009
	5.75833	-10	1.7275	-0.01
	5.76667	-11	1.73	-0.011
	5.775	-11	1.7325	-0.011
	5.78333	-10	1.735	-0.01
	5.79167	-9	1.7375	-0.009
	5.8	-7	1.74	-0.007
	5.80833	-5	1.7425	-0.005
	5.81667	-2	1.745	-0.002
	5.825	2	1.7475	0.002
	5.83333	7	1.75	0.007
	5.84167	12	1.7525	0.012
	5.85	15	1.755	0.015
	5.85833	15	1.7575	0.015
	5.86667	13	1.76	0.013
	5.875	11	1.7625	0.011
	5.88333	9	1.765	0.009
	5.89167	7	1.7675	0.007
	5.9	7	1.77	0.007
	5.90833	8	1.7725	0.008
	5.91667	8	1.775	0.008
	5.925	8	1.7775	0.008
	5.93333	6	1.78	0.006
	5.94167	3	1.7825	0.003
	5.95	-2	1.785	-0.002
	5.95833	-7	1.7875	-0.007
	5.96667	-12	1.79	-0.012
	5.975	-16	1.7925	-0.016
	5.98333	-17	1.795	-0.017
	5.99167	-16	1.7975	-0.016
	6	-15	1.8	-0.015
	6.00833	-12	1.8025	-0.012
	6.01667	-10	1.805	-0.01
	6.025	-7	1.8075	-0.007
	6.03333	-3	1.81	-0.003
	6.04167	0	1.8125	0
	6.05	2	1.815	0.002
	6.05833	1	1.8175	0.001
	6.06667	-1	1.82	-0.001
	6.075	-3	1.8225	-0.003
	6.08333	-6	1.825	-0.006
	6.09167	-7	1.8275	-0.007
	6.1	-7	1.83	-0.007
	6.10833	-6	1.8325	-0.006
	6.11667	-5	1.835	-0.005
	6.125	-3	1.8375	-0.003
	6.13333	-1	1.84	-0.001
	6.14167	2	1.8425	0.002
	6.15	4	1.845	0.004
	6.15833	5	1.8475	0.005
	6.16667	4	1.85	0.004
	6.175	1	1.8525	0.001
	6.18333	-3	1.855	-0.003
	6.19167	-7	1.8575	-0.007
	6.2	-8	1.86	-0.008
	6.20833	-8	1.8625	-0.008
	6.21667	-6	1.865	-0.006
	6.225	-3	1.8675	-0.003
	6.23333	0	1.87	0
	6.24167	2	1.8725	0.002
	6.25	3	1.875	0.003
	6.25833	3	1.8775	0.003
	6.26667	1	1.88	0.001
	6.275	0	1.8825	0
	6.28333	0	1.885	0
	6.29167	0	1.8875	0
	6.3	-1	1.89	-0.001
	6.30833	-3	1.8925	-0.003
	6.31667	-6	1.895	-0.006
	6.325	-10	1.8975	-0.01
	6.33333	-13	1.9	-0.013
	6.34167	-15	1.9025	-0.015
	6.35	-16	1.905	-0.016
	6.35833	-17	1.9075	-0.017
	6.36667	-17	1.91	-0.017
	6.375	-17	1.9125	-0.017
	6.38333	-18	1.915	-0.018
	6.39167	-18	1.9175	-0.018
	6.4	-17	1.92	-0.017
	6.40833	-15	1.9225	-0.015
	6.41667	-12	1.925	-0.012
	6.425	-8	1.9275	-0.008
	6.43333	-4	1.93	-0.004
	6.44167	-2	1.9325	-0.002
	6.45	-2	1.935	-0.002
	6.45833	-5	1.9375	-0.005
	6.46667	-8	1.94	-0.008
	6.475	-11	1.9425	-0.011
	6.48333	-13	1.945	-0.013
	6.49167	-13	1.9475	-0.013
	6.5	-11	1.95	-0.011
	6.50833	-9	1.9525	-0.009
	6.51667	-6	1.955	-0.006
	6.525	-3	1.9575	-0.003
	6.53333	-2	1.96	-0.002
	6.54167	-1	1.9625	-0.001
	6.55	-2	1.965	-0.002
	6.55833	-3	1.9675	-0.003
	6.56667	-4	1.97	-0.004
	6.575	-5	1.9725	-0.005
	6.58333	-6	1.975	-0.006
	6.59167	-6	1.9775	-0.006
	6.6	-7	1.98	-0.007
	6.60833	-8	1.9825	-0.008
	6.61667	-8	1.985	-0.008
	6.625	-6	1.9875	-0.006
	6.63333	-3	1.99	-0.003
	6.64167	0	1.9925	0
	6.65	4	1.995	0.004
	6.65833	8	1.9975	0.008
	6.66667	12	2	0.012
	6.675	15	2.0025	0.015
	6.68333	19	2.005	0.019
	6.69167	23	2.0075	0.023
	6.7	27	2.01	0.027
	6.70833	30	2.0125	0.03
	6.71667	31	2.015	0.031
	6.725	31	2.0175	0.031
	6.73333	29	2.02	0.029
	6.74167	25	2.0225	0.025
	6.75	22	2.025	0.022
	6.75833	20	2.0275	0.02
	6.76667	18	2.03	0.018
	6.775	18	2.0325	0.018
	6.78333	20	2.035	0.02
	6.79167	22	2.0375	0.022
	6.8	24	2.04	0.024
	6.80833	26	2.0425	0.026
	6.81667	28	2.045	0.028
	6.825	30	2.0475	0.03
	6.83333	33	2.05	0.033
	6.84167	37	2.0525	0.037
	6.85	42	2.055	0.042
	6.85833	47	2.0575	0.047
	6.86667	52	2.06	0.052
	6.875	55	2.0625	0.055
	6.88333	57	2.065	0.057
	6.89167	59	2.0675	0.059
	6.9	62	2.07	0.062
	6.90833	65	2.0725	0.065
	6.91667	68	2.075	0.068
	6.925	70	2.0775	0.07
	6.93333	69	2.08	0.069
	6.94167	67	2.0825	0.067
	6.95	66	2.085	0.066
	6.95833	68	2.0875	0.068
	6.96667	72	2.09	0.072
	6.975	78	2.0925	0.078
	6.98333	85	2.095	0.085
	6.99167	92	2.0975	0.092
	7	97	2.1	0.097
	7.00833	101	2.1025	0.101
	7.01667	105	2.105	0.105
	7.025	107	2.1075	0.107
	7.03333	108	2.11	0.108
	7.04167	108	2.1125	0.108
	7.05	110	2.115	0.11
	7.05833	115	2.1175	0.115
	7.06667	123	2.12	0.123
	7.075	131	2.1225	0.131
	7.08333	139	2.125	0.139
	7.09167	143	2.1275	0.143
	7.1	144	2.13	0.144
	7.10833	145	2.1325	0.145
	7.11667	145	2.135	0.145
	7.125	146	2.1375	0.146
	7.13333	147	2.14	0.147
	7.14167	148	2.1425	0.148
	7.15	147	2.145	0.147
	7.15833	146	2.1475	0.146
	7.16667	145	2.15	0.145
	7.175	145	2.1525	0.145
	7.18333	147	2.155	0.147
	7.19167	150	2.1575	0.15
	7.2	153	2.16	0.153
	7.20833	157	2.1625	0.157
	7.21667	161	2.165	0.161
	7.225	166	2.1675	0.166
	7.23333	171	2.17	0.171
	7.24167	177	2.1725	0.177
	7.25	181	2.175	0.181
	7.25833	183	2.1775	0.183
	7.26667	185	2.18	0.185
	7.275	187	2.1825	0.187
	7.28333	189	2.185	0.189
	7.29167	193	2.1875	0.193
	7.3	199	2.19	0.199
	7.30833	204	2.1925	0.204
	7.31667	208	2.195	0.208
	7.325	210	2.1975	0.21
	7.33333	211	2.2	0.211
	7.34167	212	2.2025	0.212
	7.35	214	2.205	0.214
	7.35833	220	2.2075	0.22
	7.36667	225	2.21	0.225
	7.375	230	2.2125	0.23
	7.38333	233	2.215	0.233
	7.39167	236	2.2175	0.236
	7.4	237	2.22	0.237
	7.40833	239	2.2225	0.239
	7.41667	243	2.225	0.243
	7.425	248	2.2275	0.248
	7.43333	254	2.23	0.254
	7.44167	259	2.2325	0.259
	7.45	265	2.235	0.265
	7.45833	270	2.2375	0.27
	7.46667	276	2.24	0.276
	7.475	282	2.2425	0.282
	7.48333	288	2.245	0.288
	7.49167	292	2.2475	0.292
	7.5	296	2.25	0.296
	7.50833	299	2.2525	0.299
	7.51667	303	2.255	0.303
	7.525	307	2.2575	0.307
	7.53333	312	2.26	0.312
	7.54167	318	2.2625	0.318
	7.55	323	2.265	0.323
	7.55833	328	2.2675	0.328
	7.56667	333	2.27	0.333
	7.575	336	2.2725	0.336
	7.58333	339	2.275	0.339
	7.59167	343	2.2775	0.343
	7.6	347	2.28	0.347
	7.60833	353	2.2825	0.353
	7.61667	359	2.285	0.359
	7.625	366	2.2875	0.366
	7.63333	372	2.29	0.372
	7.64167	377	2.2925	0.377
	7.65	380	2.295	0.38
	7.65833	382	2.2975	0.382
	7.66667	383	2.3	0.383
	7.675	385	2.3025	0.385
	7.68333	386	2.305	0.386
	7.69167	389	2.3075	0.389
	7.7	393	2.31	0.393
	7.70833	398	2.3125	0.398
	7.71667	405	2.315	0.405
	7.725	414	2.3175	0.414
	7.73333	422	2.32	0.422
	7.74167	431	2.3225	0.431
	7.75	439	2.325	0.439
	7.75833	447	2.3275	0.447
	7.76667	455	2.33	0.455
	7.775	461	2.3325	0.461
	7.78333	468	2.335	0.468
	7.79167	474	2.3375	0.474
	7.8	479	2.34	0.479
	7.80833	483	2.3425	0.483
	7.81667	488	2.345	0.488
	7.825	492	2.3475	0.492
	7.83333	497	2.35	0.497
	7.84167	503	2.3525	0.503
	7.85	509	2.355	0.509
	7.85833	517	2.3575	0.517
	7.86667	524	2.36	0.524
	7.875	532	2.3625	0.532
	7.88333	539	2.365	0.539
	7.89167	545	2.3675	0.545
	7.9	551	2.37	0.551
	7.90833	558	2.3725	0.558
	7.91667	565	2.375	0.565
	7.925	572	2.3775	0.572
	7.93333	579	2.38	0.579
	7.94167	587	2.3825	0.587
	7.95	595	2.385	0.595
	7.95833	602	2.3875	0.602
	7.96667	610	2.39	0.61
	7.975	616	2.3925	0.616
	7.98333	623	2.395	0.623
	7.99167	630	2.3975	0.63
	8	639	2.4	0.639
	8.00833	649	2.4025	0.649
	8.01667	661	2.405	0.661
	8.025	673	2.4075	0.673
	8.03333	684	2.41	0.684
	8.04167	694	2.4125	0.694
	8.05	704	2.415	0.704
	8.05833	713	2.4175	0.713
	8.06667	722	2.42	0.722
	8.075	733	2.4225	0.733
	8.08333	743	2.425	0.743
	8.09167	751	2.4275	0.751
	8.1	758	2.43	0.758
	8.10833	766	2.4325	0.766
	8.11667	774	2.435	0.774
	8.125	784	2.4375	0.784
	8.13333	795	2.44	0.795
	8.14167	807	2.4425	0.807
	8.15	818	2.445	0.818
	8.15833	829	2.4475	0.829
	8.16667	840	2.45	0.84
	8.175	852	2.4525	0.852
	8.18333	864	2.455	0.864
	8.19167	876	2.4575	0.876
	8.2	888	2.46	0.888
	8.20833	897	2.4625	0.897
	8.21667	904	2.465	0.904
	8.225	912	2.4675	0.912
	8.23333	921	2.47	0.921
	8.24167	932	2.4725	0.932
	8.25	946	2.475	0.946
	8.25833	960	2.4775	0.96
	8.26667	974	2.48	0.974
	8.275	985	2.4825	0.985
	8.28333	995	2.485	0.995
	8.29167	1005	2.4875	1.005
	8.3	1015	2.49	1.015
	8.30833	1025	2.4925	1.025
	8.31667	1035	2.495	1.035
	8.325	1046	2.4975	1.046
	8.33333	1055	2.5	1.055
	8.34167	1065	2.5025	1.065
	8.35	1075	2.505	1.075
	8.35833	1087	2.5075	1.087
	8.36667	1099	2.51	1.099
	8.375	1113	2.5125	1.113
	8.38333	1126	2.515	1.126
	8.39167	1139	2.5175	1.139
	8.4	1151	2.52	1.151
	8.40833	1163	2.5225	1.163
	8.41667	1175	2.525	1.175
	8.425	1188	2.5275	1.188
	8.43333	1202	2.53	1.202
	8.44167	1218	2.5325	1.218
	8.45	1233	2.535	1.233
	8.45833	1249	2.5375	1.249
	8.46667	1265	2.54	1.265
	8.475	1282	2.5425	1.282
	8.48333	1299	2.545	1.299
	8.49167	1316	2.5475	1.316
	8.5	1335	2.55	1.335
	8.50833	1354	2.5525	1.354
	8.51667	1376	2.555	1.376
	8.525	1399	2.5575	1.399
	8.53333	1423	2.56	1.423
	8.54167	1448	2.5625	1.448
	8.55	1470	2.565	1.47
	8.55833	1492	2.5675	1.492
	8.56667	1513	2.57	1.513
	8.575	1535	2.5725	1.535
	8.58333	1559	2.575	1.559
	8.59167	1585	2.5775	1.585
	8.6	1614	2.58	1.614
	8.60833	1645	2.5825	1.645
	8.61667	1677	2.585	1.677
	8.625	1711	2.5875	1.711
	8.63333	1746	2.59	1.746
	8.64167	1783	2.5925	1.783
	8.65	1821	2.595	1.821
	8.65833	1863	2.5975	1.863
	8.66667	1907	2.6	1.907
	8.675	1953	2.6025	1.953
	8.68333	1999	2.605	1.999
	8.69167	2045	2.6075	2.045
	8.7	2093	2.61	2.093
	8.70833	2141	2.6125	2.141
	8.71667	2191	2.615	2.191
	8.725	2243	2.6175	2.243
	8.73333	2297	2.62	2.297
	8.74167	2354	2.6225	2.354
	8.75	2412	2.625	2.412
	8.75833	2472	2.6275	2.472
	8.76667	2532	2.63	2.532
	8.775	2594	2.6325	2.594
	8.78333	2656	2.635	2.656
	8.79167	2720	2.6375	2.72
	8.8	2785	2.64	2.785
	8.80833	2850	2.6425	2.85
	8.81667	2917	2.645	2.917
	8.825	2984	2.6475	2.984
	8.83333	3053	2.65	3.053
	8.84167	3124	2.6525	3.124
	8.85	3195	2.655	3.195
	8.85833	3268	2.6575	3.268
	8.86667	3341	2.66	3.341
	8.875	3415	2.6625	3.415
	8.88333	3489	2.665	3.489
	8.89167	3564	2.6675	3.564
	8.9	3641	2.67	3.641
	8.90833	3716	2.6725	3.716
	8.91667	3793	2.675	3.793
	8.925	3867	2.6775	3.867
	8.93333	3938	2.68	3.938
	8.94167	4009	2.6825	4.009
	8.95	4077	2.685	4.077
	8.95833	4147	2.6875	4.147
	8.96667	4216	2.69	4.216
	8.975	4287	2.6925	4.287
	8.98333	4357	2.695	4.357
	8.99167	4426	2.6975	4.426
	9	4496	2.7	4.496
	9.00833	4562	2.7025	4.562
	9.01667	4628	2.705	4.628
	9.025	4691	2.7075	4.691
	9.03333	4754	2.71	4.754
	9.04167	4815	2.7125	4.815
	9.05	4873	2.715	4.873
	9.05833	4930	2.7175	4.93
	9.06667	4984	2.72	4.984
	9.075	5038	2.7225	5.038
	9.08333	5090	2.725	5.09
	9.09167	5140	2.7275	5.14
	9.1	5190	2.73	5.19
	9.10833	5237	2.7325	5.237
	9.11667	5283	2.735	5.283
	9.125	5328	2.7375	5.328
	9.13333	5372	2.74	5.372
	9.14167	5413	2.7425	5.413
	9.15	5453	2.745	5.453
	9.15833	5491	2.7475	5.491
	9.16667	5528	2.75	5.528
	9.175	5564	2.7525	5.564
	9.18333	5599	2.755	5.599
	9.19167	5632	2.7575	5.632
	9.2	5664	2.76	5.664
	9.20833	5692	2.7625	5.692
	9.21667	5717	2.765	5.717
	9.225	5738	2.7675	5.738
	9.23333	5757	2.77	5.757
	9.24167	5775	2.7725	5.775
	9.25	5791	2.775	5.791
	9.25833	5807	2.7775	5.807
	9.26667	5820	2.78	5.82
	9.275	5833	2.7825	5.833
	9.28333	5845	2.785	5.845
	9.29167	5855	2.7875	5.855
	9.3	5864	2.79	5.864
	9.30833	5870	2.7925	5.87
	9.31667	5874	2.795	5.874
	9.325	5874	2.7975	5.874
	9.33333	5870	2.8	5.87
	9.34167	5863	2.8025	5.863
	9.35	5853	2.805	5.853
	9.35833	5842	2.8075	5.842
	9.36667	5831	2.81	5.831
	9.375	5820	2.8125	5.82
	9.38333	5809	2.815	5.809
	9.39167	5796	2.8175	5.796
	9.4	5782	2.82	5.782
	9.40833	5765	2.8225	5.765
	9.41667	5745	2.825	5.745
	9.425	5723	2.8275	5.723
	9.43333	5697	2.83	5.697
	9.44167	5669	2.8325	5.669
	9.45	5638	2.835	5.638
	9.45833	5604	2.8375	5.604
	9.46667	5568	2.84	5.568
	9.475	5530	2.8425	5.53
	9.48333	5491	2.845	5.491
	9.49167	5449	2.8475	5.449
	9.5	5405	2.85	5.405
	9.50833	5361	2.8525	5.361
	9.51667	5316	2.855	5.316
	9.525	5271	2.8575	5.271
	9.53333	5226	2.86	5.226
	9.54167	5178	2.8625	5.178
	9.55	5129	2.865	5.129
	9.55833	5074	2.8675	5.074
	9.56667	5018	2.87	5.018
	9.575	4959	2.8725	4.959
	9.58333	4900	2.875	4.9
	9.59167	4839	2.8775	4.839
	9.6	4777	2.88	4.777
	9.60833	4714	2.8825	4.714
	9.61667	4649	2.885	4.649
	9.625	4584	2.8875	4.584
	9.63333	4519	2.89	4.519
	9.64167	4455	2.8925	4.455
	9.65	4391	2.895	4.391
	9.65833	4325	2.8975	4.325
	9.66667	4259	2.9	4.259
	9.675	4191	2.9025	4.191
	9.68333	4123	2.905	4.123
	9.69167	4054	2.9075	4.054
	9.7	3983	2.91	3.983
	9.70833	3914	2.9125	3.914
	9.71667	3844	2.915	3.844
	9.725	3776	2.9175	3.776
	9.73333	3710	2.92	3.71
	9.74167	3644	2.9225	3.644
	9.75	3578	2.925	3.578
	9.75833	3509	2.9275	3.509
	9.76667	3441	2.93	3.441
	9.775	3371	2.9325	3.371
	9.78333	3302	2.935	3.302
	9.79167	3235	2.9375	3.235
	9.8	3169	2.94	3.169
	9.80833	3105	2.9425	3.105
	9.81667	3042	2.945	3.042
	9.825	2979	2.9475	2.979
	9.83333	2918	2.95	2.918
	9.84167	2858	2.9525	2.858
	9.85	2799	2.955	2.799
	9.85833	2740	2.9575	2.74
	9.86667	2682	2.96	2.682
	9.875	2622	2.9625	2.622
	9.88333	2564	2.965	2.564
	9.89167	2507	2.9675	2.507
	9.9	2451	2.97	2.451
	9.90833	2397	2.9725	2.397
	9.91667	2344	2.975	2.344
	9.925	2292	2.9775	2.292
	9.93333	2242	2.98	2.242
	9.94167	2192	2.9825	2.192
	9.95	2144	2.985	2.144
	9.95833	2096	2.9875	2.096
	9.96667	2050	2.99	2.05
	9.975	2004	2.9925	2.004
	9.98333	1960	2.995	1.96
	9.99167	1918	2.9975	1.918
	10	1879	3	1.879
	10.0083	1840	3.0025	1.84
	10.0167	1801	3.005	1.801
	10.025	1761	3.0075	1.761
	10.0333	1720	3.01	1.72
	10.0417	1679	3.0125	1.679
	10.05	1641	3.015	1.641
	10.0583	1604	3.0175	1.604
	10.0667	1570	3.02	1.57
	10.075	1536	3.0225	1.536
	10.0833	1503	3.025	1.503
	10.0917	1470	3.0275	1.47
	10.1	1437	3.03	1.437
	10.1083	1404	3.0325	1.404
	10.1167	1371	3.035	1.371
	10.125	1339	3.0375	1.339
	10.1333	1308	3.04	1.308
	10.1417	1279	3.0425	1.279
	10.15	1251	3.045	1.251
	10.1583	1222	3.0475	1.222
	10.1667	1194	3.05	1.194
	10.175	1166	3.0525	1.166
	10.1833	1139	3.055	1.139
	10.1917	1114	3.0575	1.114
	10.2	1090	3.06	1.09
	10.2083	1070	3.0625	1.07
	10.2167	1050	3.065	1.05
	10.225	1032	3.0675	1.032
	10.2333	1016	3.07	1.016
	10.2417	999	3.0725	0.999
	10.25	981	3.075	0.981
	10.2583	962	3.0775	0.962
	10.2667	942	3.08	0.942
	10.275	921	3.0825	0.921
	10.2833	901	3.085	0.901
	10.2917	882	3.0875	0.882
	10.3	863	3.09	0.863
	10.3083	846	3.0925	0.846
	10.3167	829	3.095	0.829
	10.325	813	3.0975	0.813
	10.3333	797	3.1	0.797
	10.3417	782	3.1025	0.782
	10.35	767	3.105	0.767
	10.3583	754	3.1075	0.754
	10.3667	741	3.11	0.741
	10.375	730	3.1125	0.73
	10.3833	718	3.115	0.718
	10.3917	707	3.1175	0.707
	10.4	695	3.12	0.695
	10.4083	683	3.1225	0.683
	10.4167	671	3.125	0.671
	10.425	658	3.1275	0.658
	10.4333	644	3.13	0.644
	10.4417	630	3.1325	0.63
	10.45	617	3.135	0.617
	10.4583	606	3.1375	0.606
	10.4667	596	3.14	0.596
	10.475	589	3.1425	0.589
	10.4833	582	3.145	0.582
	10.4917	575	3.1475	0.575
	10.5	568	3.15	0.568
	10.5083	560	3.1525	0.56
	10.5167	551	3.155	0.551
	10.525	543	3.1575	0.543
	10.5333	536	3.16	0.536
	10.5417	529	3.1625	0.529
	10.55	522	3.165	0.522
	10.5583	516	3.1675	0.516
	10.5667	509	3.17	0.509
	10.575	501	3.1725	0.501
	10.5833	493	3.175	0.493
	10.5917	486	3.1775	0.486
	10.6	479	3.18	0.479
	10.6083	473	3.1825	0.473
	10.6167	468	3.185	0.468
	10.625	463	3.1875	0.463
	10.6333	459	3.19	0.459
	10.6417	454	3.1925	0.454
	10.65	450	3.195	0.45
	10.6583	446	3.1975	0.446
	10.6667	442	3.2	0.442
	10.675	436	3.2025	0.436
	10.6833	430	3.205	0.43
	10.6917	424	3.2075	0.424
	10.7	419	3.21	0.419
	10.7083	414	3.2125	0.414
	10.7167	409	3.215	0.409
	10.725	404	3.2175	0.404
	10.7333	400	3.22	0.4
	10.7417	396	3.2225	0.396
	10.75	393	3.225	0.393
	10.7583	390	3.2275	0.39
	10.7667	387	3.23	0.387
	10.775	384	3.2325	0.384
	10.7833	381	3.235	0.381
	10.7917	379	3.2375	0.379
	10.8	377	3.24	0.377
	10.8083	374	3.2425	0.374
	10.8167	372	3.245	0.372
	10.825	370	3.2475	0.37
	10.8333	368	3.25	0.368
	10.8417	366	3.2525	0.366
	10.85	364	3.255	0.364
	10.8583	359	3.2575	0.359
	10.8667	354	3.26	0.354
	10.875	349	3.2625	0.349
	10.8833	344	3.265	0.344
	10.8917	342	3.2675	0.342
	10.9	341	3.27	0.341
	10.9083	342	3.2725	0.342
	10.9167	344	3.275	0.344
	10.925	346	3.2775	0.346
	10.9333	347	3.28	0.347
	10.9417	347	3.2825	0.347
	10.95	346	3.285	0.346
	10.9583	344	3.2875	0.344
	10.9667	341	3.29	0.341
	10.975	338	3.2925	0.338
	10.9833	335	3.295	0.335
	10.9917	333	3.2975	0.333
	11	331	3.3	0.331
	11.0083	329	3.3025	0.329
	11.0167	327	3.305	0.327
	11.025	326	3.3075	0.326
	11.0333	325	3.31	0.325
	11.0417	325	3.3125	0.325
	11.05	325	3.315	0.325
	11.0583	323	3.3175	0.323
	11.0667	320	3.32	0.32
	11.075	318	3.3225	0.318
	11.0833	315	3.325	0.315
	11.0917	312	3.3275	0.312
	11.1	310	3.33	0.31
	11.1083	308	3.3325	0.308
	11.1167	306	3.335	0.306
	11.125	305	3.3375	0.305
	11.1333	303	3.34	0.303
	11.1417	302	3.3425	0.302
	11.15	300	3.345	0.3
	11.1583	297	3.3475	0.297
	11.1667	296	3.35	0.296
	11.175	295	3.3525	0.295
	11.1833	297	3.355	0.297
	11.1917	300	3.3575	0.3
	11.2	303	3.36	0.303
	11.2083	306	3.3625	0.306
	11.2167	307	3.365	0.307
	11.225	306	3.3675	0.306
	11.2333	303	3.37	0.303
	11.2417	299	3.3725	0.299
	11.25	296	3.375	0.296
	11.2583	293	3.3775	0.293
	11.2667	291	3.38	0.291
	11.275	290	3.3825	0.29
	11.2833	290	3.385	0.29
	11.2917	290	3.3875	0.29
	11.3	289	3.39	0.289
	11.3083	287	3.3925	0.287
	11.3167	285	3.395	0.285
	11.325	283	3.3975	0.283
	11.3333	280	3.4	0.28
	11.3417	277	3.4025	0.277
	11.35	275	3.405	0.275
	11.3583	273	3.4075	0.273
	11.3667	272	3.41	0.272
	11.375	272	3.4125	0.272
	11.3833	271	3.415	0.271
	11.3917	270	3.4175	0.27
	11.4	267	3.42	0.267
	11.4083	263	3.4225	0.263
	11.4167	260	3.425	0.26
	11.425	257	3.4275	0.257
	11.4333	254	3.43	0.254
	11.4417	251	3.4325	0.251
	11.45	249	3.435	0.249
	11.4583	247	3.4375	0.247
	11.4667	245	3.44	0.245
	11.475	243	3.4425	0.243
	11.4833	242	3.445	0.242
	11.4917	241	3.4475	0.241
	11.5	240	3.45	0.24
	11.5083	238	3.4525	0.238
	11.5167	236	3.455	0.236
	11.525	234	3.4575	0.234
	11.5333	232	3.46	0.232
	11.5417	229	3.4625	0.229
	11.55	227	3.465	0.227
	11.5583	226	3.4675	0.226
	11.5667	226	3.47	0.226
	11.575	227	3.4725	0.227
	11.5833	229	3.475	0.229
	11.5917	230	3.4775	0.23
	11.6	233	3.48	0.233
	11.6083	236	3.4825	0.236
	11.6167	239	3.485	0.239
	11.625	241	3.4875	0.241
	11.6333	241	3.49	0.241
	11.6417	239	3.4925	0.239
	11.65	237	3.495	0.237
	11.6583	234	3.4975	0.234
	11.6667	231	3.5	0.231
	11.675	229	3.5025	0.229
	11.6833	226	3.505	0.226
	11.6917	225	3.5075	0.225
	11.7	226	3.51	0.226
	11.7083	227	3.5125	0.227
	11.7167	228	3.515	0.228
	11.725	229	3.5175	0.229
	11.7333	227	3.52	0.227
	11.7417	224	3.5225	0.224
	11.75	220	3.525	0.22
	11.7583	218	3.5275	0.218
	11.7667	216	3.53	0.216
	11.775	213	3.5325	0.213
	11.7833	211	3.535	0.211
	11.7917	208	3.5375	0.208
	11.8	206	3.54	0.206
	11.8083	205	3.5425	0.205
	11.8167	206	3.545	0.206
	11.825	207	3.5475	0.207
	11.8333	208	3.55	0.208
	11.8417	208	3.5525	0.208
	11.85	206	3.555	0.206
	11.8583	203	3.5575	0.203
	11.8667	200	3.56	0.2
	11.875	197	3.5625	0.197
	11.8833	195	3.565	0.195
	11.8917	191	3.5675	0.191
	11.9	187	3.57	0.187
	11.9083	183	3.5725	0.183
	11.9167	179	3.575	0.179
	11.925	177	3.5775	0.177
	11.9333	176	3.58	0.176
	11.9417	178	3.5825	0.178
	11.95	180	3.585	0.18
	11.9583	180	3.5875	0.18
	11.9667	179	3.59	0.179
	11.975	179	3.5925	0.179
	11.9833	178	3.595	0.178
	11.9917	177	3.5975	0.177
	12	176	3.6	0.176
	12.0083	176	3.6025	0.176
	12.0167	175	3.605	0.175
	12.025	173	3.6075	0.173
	12.0333	173	3.61	0.173
	12.0417	174	3.6125	0.174
	12.05	174	3.615	0.174
	12.0583	175	3.6175	0.175
	12.0667	174	3.62	0.174
	12.075	173	3.6225	0.173
	12.0833	172	3.625	0.172
	12.0917	170	3.6275	0.17
	12.1	169	3.63	0.169
	12.1083	167	3.6325	0.167
	12.1167	165	3.635	0.165
	12.125	163	3.6375	0.163
	12.1333	161	3.64	0.161
	12.1417	159	3.6425	0.159
	12.15	156	3.645	0.156
	12.1583	152	3.6475	0.152
	12.1667	148	3.65	0.148
	12.175	145	3.6525	0.145
	12.1833	143	3.655	0.143
	12.1917	143	3.6575	0.143
	12.2	145	3.66	0.145
	12.2083	148	3.6625	0.148
	12.2167	151	3.665	0.151
	12.225	153	3.6675	0.153
	12.2333	155	3.67	0.155
	12.2417	155	3.6725	0.155
	12.25	156	3.675	0.156
	12.2583	156	3.6775	0.156
	12.2667	156	3.68	0.156
	12.275	155	3.6825	0.155
	12.2833	155	3.685	0.155
	12.2917	154	3.6875	0.154
	12.3	152	3.69	0.152
	12.3083	150	3.6925	0.15
	12.3167	147	3.695	0.147
	12.325	144	3.6975	0.144
	12.3333	142	3.7	0.142
	12.3417	140	3.7025	0.14
	12.35	140	3.705	0.14
	12.3583	141	3.7075	0.141
	12.3667	142	3.71	0.142
	12.375	143	3.7125	0.143
	12.3833	143	3.715	0.143
	12.3917	144	3.7175	0.144
	12.4	143	3.72	0.143
	12.4083	142	3.7225	0.142
	12.4167	141	3.725	0.141
	12.425	140	3.7275	0.14
	12.4333	138	3.73	0.138
	12.4417	136	3.7325	0.136
	12.45	134	3.735	0.134
	12.4583	132	3.7375	0.132
	12.4667	130	3.74	0.13
	12.475	128	3.7425	0.128
	12.4833	126	3.745	0.126
	12.4917	125	3.7475	0.125
	12.5	125	3.75	0.125
	12.5083	124	3.7525	0.124
	12.5167	122	3.755	0.122
	12.525	119	3.7575	0.119
	12.5333	117	3.76	0.117
	12.5417	119	3.7625	0.119
	12.55	123	3.765	0.123
	12.5583	130	3.7675	0.13
	12.5667	136	3.77	0.136
	12.575	138	3.7725	0.138
	12.5833	138	3.775	0.138
	12.5917	136	3.7775	0.136
	12.6	133	3.78	0.133
	12.6083	130	3.7825	0.13
	12.6167	129	3.785	0.129
	12.625	127	3.7875	0.127
	12.6333	126	3.79	0.126
	12.6417	124	3.7925	0.124
	12.65	121	3.795	0.121
	12.6583	120	3.7975	0.12
	12.6667	118	3.8	0.118
	12.675	119	3.8025	0.119
	12.6833	120	3.805	0.12
	12.6917	121	3.8075	0.121
	12.7	123	3.81	0.123
	12.7083	123	3.8125	0.123
	12.7167	124	3.815	0.124
	12.725	124	3.8175	0.124
	12.7333	124	3.82	0.124
	12.7417	124	3.8225	0.124
	12.75	123	3.825	0.123
	12.7583	122	3.8275	0.122
	12.7667	121	3.83	0.121
	12.775	119	3.8325	0.119
	12.7833	117	3.835	0.117
	12.7917	115	3.8375	0.115
	12.8	115	3.84	0.115
	12.8083	116	3.8425	0.116
	12.8167	117	3.845	0.117
	12.825	117	3.8475	0.117
	12.8333	115	3.85	0.115
	12.8417	111	3.8525	0.111
	12.85	107	3.855	0.107
	12.8583	105	3.8575	0.105
	12.8667	104	3.86	0.104
	12.875	104	3.8625	0.104
	12.8833	103	3.865	0.103
	12.8917	101	3.8675	0.101
	12.9	99	3.87	0.099
	12.9083	96	3.8725	0.096
	12.9167	96	3.875	0.096
	12.925	96	3.8775	0.096
	12.9333	95	3.88	0.095
	12.9417	94	3.8825	0.094
	12.95	93	3.885	0.093
	12.9583	93	3.8875	0.093
	12.9667	94	3.89	0.094
	12.975	97	3.8925	0.097
	12.9833	99	3.895	0.099
	12.9917	101	3.8975	0.101
	13	101	3.9	0.101
	13.0083	100	3.9025	0.1
	13.0167	98	3.905	0.098
	13.025	96	3.9075	0.096
	13.0333	94	3.91	0.094
	13.0417	92	3.9125	0.092
	13.05	90	3.915	0.09
	13.0583	89	3.9175	0.089
	13.0667	91	3.92	0.091
	13.075	93	3.9225	0.093
	13.0833	95	3.925	0.095
	13.0917	95	3.9275	0.095
	13.1	94	3.93	0.094
	13.1083	93	3.9325	0.093
	13.1167	91	3.935	0.091
	13.125	90	3.9375	0.09
	13.1333	91	3.94	0.091
	13.1417	94	3.9425	0.094
	13.15	96	3.945	0.096
	13.1583	97	3.9475	0.097
	13.1667	95	3.95	0.095
	13.175	92	3.9525	0.092
	13.1833	89	3.955	0.089
	13.1917	87	3.9575	0.087
	13.2	87	3.96	0.087
	13.2083	88	3.9625	0.088
	13.2167	90	3.965	0.09
	13.225	92	3.9675	0.092
	13.2333	93	3.97	0.093
	13.2417	93	3.9725	0.093
	13.25	91	3.975	0.091
	13.2583	89	3.9775	0.089
	13.2667	88	3.98	0.088
	13.275	87	3.9825	0.087
	13.2833	88	3.985	0.088
	13.2917	90	3.9875	0.09
	13.3	93	3.99	0.093
	13.3083	96	3.9925	0.096
	13.3167	97	3.995	0.097
	13.325	98	3.9975	0.098
	13.3333	99	4	0.099
	13.3417	99	4.0025	0.099
	13.35	98	4.005	0.098
	13.3583	95	4.0075	0.095
	13.3667	93	4.01	0.093
	13.375	90	4.0125	0.09
	13.3833	89	4.015	0.089
	13.3917	88	4.0175	0.088
	13.4	87	4.02	0.087
	13.4083	86	4.0225	0.086
	13.4167	86	4.025	0.086
	13.425	87	4.0275	0.087
	13.4333	88	4.03	0.088
	13.4417	89	4.0325	0.089
	13.45	89	4.035	0.089
	13.4583	87	4.0375	0.087
	13.4667	85	4.04	0.085
	13.475	84	4.0425	0.084
	13.4833	85	4.045	0.085
	13.4917	86	4.0475	0.086
	13.5	89	4.05	0.089
	13.5083	90	4.0525	0.09
	13.5167	91	4.055	0.091
	13.525	90	4.0575	0.09
	13.5333	87	4.06	0.087
	13.5417	84	4.0625	0.084
	13.55	81	4.065	0.081
	13.5583	79	4.0675	0.079
	13.5667	78	4.07	0.078
	13.575	79	4.0725	0.079
	13.5833	81	4.075	0.081
	13.5917	83	4.0775	0.083
	13.6	85	4.08	0.085
	13.6083	87	4.0825	0.087
	13.6167	87	4.085	0.087
	13.625	86	4.0875	0.086
	13.6333	86	4.09	0.086
	13.6417	86	4.0925	0.086
	13.65	88	4.095	0.088
	13.6583	89	4.0975	0.089
	13.6667	91	4.1	0.091
	13.675	92	4.1025	0.092
	13.6833	91	4.105	0.091
	13.6917	89	4.1075	0.089
	13.7	86	4.11	0.086
	13.7083	83	4.1125	0.083
	13.7167	82	4.115	0.082
	13.725	82	4.1175	0.082
	13.7333	85	4.12	0.085
	13.7417	88	4.1225	0.088
	13.75	91	4.125	0.091
	13.7583	95	4.1275	0.095
	13.7667	98	4.13	0.098
	13.775	101	4.1325	0.101
	13.7833	101	4.135	0.101
	13.7917	100	4.1375	0.1
	13.8	98	4.14	0.098
	13.8083	95	4.1425	0.095
	13.8167	92	4.145	0.092
	13.825	90	4.1475	0.09
	13.8333	88	4.15	0.088
	13.8417	88	4.1525	0.088
	13.85	87	4.155	0.087
	13.8583	88	4.1575	0.088
	13.8667	88	4.16	0.088
	13.875	90	4.1625	0.09
	13.8833	91	4.165	0.091
	13.8917	94	4.1675	0.094
	13.9	97	4.17	0.097
	13.9083	99	4.1725	0.099
	13.9167	100	4.175	0.1
	13.925	99	4.1775	0.099
	13.9333	98	4.18	0.098
	13.9417	96	4.1825	0.096
	13.95	96	4.185	0.096
	13.9583	95	4.1875	0.095
	13.9667	96	4.19	0.096
	13.975	98	4.1925	0.098
	13.9833	100	4.195	0.1
	13.9917	102	4.1975	0.102
	14	104	4.2	0.104
	14.0083	104	4.2025	0.104
	14.0167	102	4.205	0.102
	14.025	99	4.2075	0.099
	14.0333	95	4.21	0.095
	14.0417	92	4.2125	0.092
	14.05	90	4.215	0.09
	14.0583	91	4.2175	0.091
	14.0667	94	4.22	0.094
	14.075	97	4.2225	0.097
	14.0833	98	4.225	0.098
	14.0917	99	4.2275	0.099
	14.1	98	4.23	0.098
	14.1083	95	4.2325	0.095
	14.1167	91	4.235	0.091
	14.125	87	4.2375	0.087
	14.1333	84	4.24	0.084
	14.1417	84	4.2425	0.084
	14.15	86	4.245	0.086
	14.1583	89	4.2475	0.089
	14.1667	91	4.25	0.091
	14.175	91	4.2525	0.091
	14.1833	91	4.255	0.091
	14.1917	90	4.2575	0.09
	14.2	91	4.26	0.091
	14.2083	92	4.2625	0.092
	14.2167	94	4.265	0.094
	14.225	95	4.2675	0.095
	14.2333	97	4.27	0.097
	14.2417	99	4.2725	0.099
	14.25	99	4.275	0.099
	14.2583	97	4.2775	0.097
	14.2667	94	4.28	0.094
	14.275	91	4.2825	0.091
	14.2833	89	4.285	0.089
	14.2917	88	4.2875	0.088
	14.3	88	4.29	0.088
	14.3083	88	4.2925	0.088
	14.3167	89	4.295	0.089
	14.325	90	4.2975	0.09
	14.3333	92	4.3	0.092
	14.3417	95	4.3025	0.095
	14.35	97	4.305	0.097
	14.3583	97	4.3075	0.097
	14.3667	96	4.31	0.096
	14.375	96	4.3125	0.096
	14.3833	96	4.315	0.096
	14.3917	96	4.3175	0.096
	14.4	96	4.32	0.096
	14.4083	96	4.3225	0.096
	14.4167	94	4.325	0.094
	14.425	92	4.3275	0.092
	14.4333	91	4.33	0.091
	14.4417	93	4.3325	0.093
	14.45	95	4.335	0.095
	14.4583	95	4.3375	0.095
	14.4667	94	4.34	0.094
	14.475	93	4.3425	0.093
	14.4833	92	4.345	0.092
	14.4917	93	4.3475	0.093
	14.5	97	4.35	0.097
	14.5083	99	4.3525	0.099
	14.5167	99	4.355	0.099
	14.525	98	4.3575	0.098
	14.5333	97	4.36	0.097
	14.5417	95	4.3625	0.095
	14.55	93	4.365	0.093
	14.5583	92	4.3675	0.092
	14.5667	92	4.37	0.092
	14.575	93	4.3725	0.093
	14.5833	95	4.375	0.095
	14.5917	98	4.3775	0.098
	14.6	102	4.38	0.102
	14.6083	106	4.3825	0.106
	14.6167	109	4.385	0.109
	14.625	111	4.3875	0.111
	14.6333	113	4.39	0.113
	14.6417	114	4.3925	0.114
	14.65	116	4.395	0.116
	14.6583	117	4.3975	0.117
	14.6667	117	4.4	0.117
	14.675	116	4.4025	0.116
	14.6833	116	4.405	0.116
	14.6917	116	4.4075	0.116
	14.7	118	4.41	0.118
	14.7083	122	4.4125	0.122
	14.7167	126	4.415	0.126
	14.725	130	4.4175	0.13
	14.7333	130	4.42	0.13
	14.7417	129	4.4225	0.129
	14.75	126	4.425	0.126
	14.7583	124	4.4275	0.124
	14.7667	121	4.43	0.121
	14.775	120	4.4325	0.12
	14.7833	118	4.435	0.118
	14.7917	116	4.4375	0.116
	14.8	115	4.44	0.115
	14.8083	115	4.4425	0.115
	14.8167	116	4.445	0.116
	14.825	118	4.4475	0.118
	14.8333	118	4.45	0.118
	14.8417	116	4.4525	0.116
	14.85	114	4.455	0.114
	14.8583	112	4.4575	0.112
	14.8667	110	4.46	0.11
	14.875	109	4.4625	0.109
	14.8833	109	4.465	0.109
	14.8917	108	4.4675	0.108
	14.9	106	4.47	0.106
	14.9083	105	4.4725	0.105
	14.9167	105	4.475	0.105
	14.925	107	4.4775	0.107
	14.9333	108	4.48	0.108
	14.9417	107	4.4825	0.107
	14.95	105	4.485	0.105
	14.9583	101	4.4875	0.101
	14.9667	97	4.49	0.097
	14.975	93	4.4925	0.093
	14.9833	91	4.495	0.091
	14.9917	90	4.4975	0.09
	15	90	4.5	0.09
	15.0083	91	4.5025	0.091
	15.0167	91	4.505	0.091
	15.025	91	4.5075	0.091
	15.0333	91	4.51	0.091
	15.0417	91	4.5125	0.091
	15.05	92	4.515	0.092
	15.0583	92	4.5175	0.092
	15.0667	91	4.52	0.091
	15.075	89	4.5225	0.089
	15.0833	85	4.525	0.085
	15.0917	82	4.5275	0.082
	15.1	77	4.53	0.077
	15.1083	74	4.5325	0.074
	15.1167	72	4.535	0.072
	15.125	71	4.5375	0.071
	15.1333	71	4.54	0.071
	15.1417	71	4.5425	0.071
	15.15	71	4.545	0.071
	15.1583	71	4.5475	0.071
	15.1667	71	4.55	0.071
	15.175	71	4.5525	0.071
	15.1833	73	4.555	0.073
	15.1917	76	4.5575	0.076
	15.2	79	4.56	0.079
	15.2083	82	4.5625	0.082
	15.2167	83	4.565	0.083
	15.225	83	4.5675	0.083
	15.2333	83	4.57	0.083
	15.2417	83	4.5725	0.083
	15.25	84	4.575	0.084
	15.2583	86	4.5775	0.086
	15.2667	89	4.58	0.089
	15.275	92	4.5825	0.092
	15.2833	95	4.585	0.095
	15.2917	96	4.5875	0.096
	15.3	95	4.59	0.095
	15.3083	94	4.5925	0.094
	15.3167	93	4.595	0.093
	15.325	93	4.5975	0.093
	15.3333	95	4.6	0.095
	15.3417	99	4.6025	0.099
	15.35	105	4.605	0.105
	15.3583	111	4.6075	0.111
	15.3667	115	4.61	0.115
	15.375	117	4.6125	0.117
	15.3833	118	4.615	0.118
	15.3917	118	4.6175	0.118
	15.4	120	4.62	0.12
	15.4083	122	4.6225	0.122
	15.4167	125	4.625	0.125
	15.425	129	4.6275	0.129
	15.4333	131	4.63	0.131
	15.4417	134	4.6325	0.134
	15.45	135	4.635	0.135
	15.4583	135	4.6375	0.135
	15.4667	134	4.64	0.134
	15.475	133	4.6425	0.133
	15.4833	132	4.645	0.132
	15.4917	130	4.6475	0.13
	15.5	129	4.65	0.129
	15.5083	127	4.6525	0.127
	15.5167	127	4.655	0.127
	15.525	128	4.6575	0.128
	15.5333	129	4.66	0.129
	15.5417	130	4.6625	0.13
	15.55	130	4.665	0.13
	15.5583	129	4.6675	0.129
	15.5667	128	4.67	0.128
	15.575	126	4.6725	0.126
	15.5833	124	4.675	0.124
	15.5917	123	4.6775	0.123
	15.6	121	4.68	0.121
	15.6083	119	4.6825	0.119
	15.6167	118	4.685	0.118
	15.625	118	4.6875	0.118
	15.6333	117	4.69	0.117
	15.6417	116	4.6925	0.116
	15.65	114	4.695	0.114
	15.6583	113	4.6975	0.113
	15.6667	111	4.7	0.111
	15.675	109	4.7025	0.109
	15.6833	107	4.705	0.107
	15.6917	104	4.7075	0.104
	15.7	102	4.71	0.102
	15.7083	99	4.7125	0.099
	15.7167	97	4.715	0.097
	15.725	96	4.7175	0.096
	15.7333	95	4.72	0.095
	15.7417	96	4.7225	0.096
	15.75	97	4.725	0.097
	15.7583	98	4.7275	0.098
	15.7667	97	4.73	0.097
	15.775	95	4.7325	0.095
	15.7833	92	4.735	0.092
	15.7917	89	4.7375	0.089
	15.8	86	4.74	0.086
	15.8083	85	4.7425	0.085
	15.8167	84	4.745	0.084
	15.825	84	4.7475	0.084
	15.8333	83	4.75	0.083
	15.8417	81	4.7525	0.081
	15.85	78	4.755	0.078
	15.8583	77	4.7575	0.077
	15.8667	75	4.76	0.075
	15.875	73	4.7625	0.073
	15.8833	69	4.765	0.069
	15.8917	64	4.7675	0.064
	15.9	59	4.77	0.059
	15.9083	55	4.7725	0.055
	15.9167	53	4.775	0.053
	15.925	54	4.7775	0.054
	15.9333	56	4.78	0.056
	15.9417	58	4.7825	0.058
	15.95	61	4.785	0.061
	15.9583	63	4.7875	0.063
	15.9667	64	4.79	0.064
	15.975	64	4.7925	0.064
	15.9833	63	4.795	0.063
	15.9917	62	4.7975	0.062
	16	60	4.8	0.06
	16.0083	58	4.8025	0.058
	16.0167	58	4.805	0.058
	16.025	58	4.8075	0.058
	16.0333	58	4.81	0.058
	16.0417	57	4.8125	0.057
	16.05	54	4.815	0.054
	16.0583	50	4.8175	0.05
	16.0667	47	4.82	0.047
	16.075	44	4.8225	0.044
	16.0833	43	4.825	0.043
	16.0917	44	4.8275	0.044
	16.1	46	4.83	0.046
	16.1083	47	4.8325	0.047
	16.1167	48	4.835	0.048
	16.125	47	4.8375	0.047
	16.1333	46	4.84	0.046
	16.1417	44	4.8425	0.044
	16.15	41	4.845	0.041
	16.1583	38	4.8475	0.038
	16.1667	36	4.85	0.036
	16.175	35	4.8525	0.035
	16.1833	36	4.855	0.036
	16.1917	37	4.8575	0.037
	16.2	38	4.86	0.038
	16.2083	38	4.8625	0.038
	16.2167	39	4.865	0.039
	16.225	40	4.8675	0.04
	16.2333	41	4.87	0.041
	16.2417	41	4.8725	0.041
	16.25	39	4.875	0.039
	16.2583	37	4.8775	0.037
	16.2667	36	4.88	0.036
	16.275	37	4.8825	0.037
	16.2833	40	4.885	0.04
	16.2917	43	4.8875	0.043
	16.3	46	4.89	0.046
	16.3083	48	4.8925	0.048
	16.3167	49	4.895	0.049
	16.325	50	4.8975	0.05
	16.3333	50	4.9	0.05
	16.3417	49	4.9025	0.049
	16.35	48	4.905	0.048
	16.3583	46	4.9075	0.046
	16.3667	45	4.91	0.045
	16.375	44	4.9125	0.044
	16.3833	43	4.915	0.043
	16.3917	42	4.9175	0.042
	16.4	41	4.92	0.041
	16.4083	40	4.9225	0.04
	16.4167	41	4.925	0.041
	16.425	43	4.9275	0.043
	16.4333	44	4.93	0.044
	16.4417	44	4.9325	0.044
	16.45	42	4.935	0.042
	16.4583	38	4.9375	0.038
	16.4667	35	4.94	0.035
	16.475	32	4.9425	0.032
	16.4833	30	4.945	0.03
	16.4917	30	4.9475	0.03
	16.5	32	4.95	0.032
	16.5083	36	4.9525	0.036
	16.5167	40	4.955	0.04
	16.525	44	4.9575	0.044
	16.5333	47	4.96	0.047
	16.5417	49	4.9625	0.049
	16.55	50	4.965	0.05
	16.5583	49	4.9675	0.049
	16.5667	47	4.97	0.047
	16.575	44	4.9725	0.044
	16.5833	40	4.975	0.04
	16.5917	38	4.9775	0.038
	16.6	38	4.98	0.038
	16.6083	39	4.9825	0.039
	16.6167	42	4.985	0.042
	16.625	45	4.9875	0.045
[truncated: 405 more rows]

## Sheet: Fig. 1b
SDS-PAGE, coomassie	WB, αTAP1	WB, αTAP2	WB, αERp57	WB, αCalreticulin	WB, αtapasin	WB, αHis6 – MSP2N2-His7	WB, αSBP – ICP47SBP	WB, αβ2m
Lane 1 marker,	Lane 1 PLC::MSP2N2	Lane 1 PLC::MSP2N2	Lane 1 PLC::MSP2N2	Lane 1 PLC::MSP2N2	Lane 1 PLC::MSP2N2	Lane 1 marker	Lane 1 marker	Lane 1 PLC::MSP2N2
Lane 2 PLC::GDN	Lane 2 marker	Lane 2 marker	Lane 2 marker	Lane 2 marker	Lane 2 marker	Lane 2 PLC::GDN	Lane 2 PLC::MSP2N2	Lane 2 marker
Lane 3 PLC::MSP2N2						Lane 4 PLC::MSP2N2

## Sheet: Fig. 1c
MHC I - untreated				MHC I - deglycosylated
Mass (Da)	Intensity (Counts)	Intensity (%)		Mass (Da)	Intensity (Counts)	Intensity (%)
36000	59	0		36003.6	9171	3.51
36005.2	4770	0.05		36011	1026	0.39
36012.5	4510	0.05		36015.5	3621	1.38
36021	2667	0.03		36021.8	3977	1.52
36029.9	13839	0.16		36033.8	417	0.16
36042.4	3479	0.04		36046.1	1131	0.43
36051.3	8266	0.09		36054.9	4983	1.91
36061.9	16871	0.19		36061.6	158	0.06
36069.7	5303	0.06		36071.2	120	0.05
36079	13509	0.15		36077.1	3280	1.25
36092.3	21103	0.24		36082.6	589	0.23
36099.2	12817	0.15		36096.4	3166	1.21
36105.1	1619	0.02		36107.8	277	0.11
36110.1	3856	0.04		36116.2	136	0.05
36116.4	4806	0.05		36126.5	820	0.31
36123	22870	0.26		36142.3	1396	0.53
36131.5	2459	0.03		36153.1	198	0.08
36137.6	11095	0.13		36159.1	8018	3.07
36147.7	20329	0.23		36171	2525	0.97
36155	2102	0.02		36177.8	1905	0.73
36171.1	26320	0.3		36187.6	457	0.17
36177.8	28718	0.33		36193.5	13481	5.15
36185.5	60185	0.69		36205	1205	0.46
36196.5	15627	0.18		36219.5	2777	1.06
36204.8	5276	0.06		36228	3364	1.29
36211.9	12892	0.15		36234	2525	0.97
36221.2	31018	0.35		36242	1592	0.61
36225.8	17053	0.19		36250.1	73	0.03
36236.9	31878	0.36		36260.3	9578	3.66
36250.6	23974	0.27		36270.4	11437	4.37
36256.5	3440	0.04		36275.5	1165	0.45
36270	22356	0.26		36285	4019	1.54
36287.7	10413	0.12		36290	1669	0.64
36298.8	11103	0.13		36298.4	653	0.25
36307.4	4631	0.05		36302.5	1468	0.56
36312.1	21453	0.25		36316.4	1621	0.62
36321.1	5966	0.07		36321.9	182	0.07
36328	30319	0.35		36330.2	2357	0.9
36333.7	8769	0.1		36339.7	9731	3.72
36342	14234	0.16		36355.6	35649	13.63
36347	22972	0.26		36369.8	2839	1.09
36358.3	8701	0.1		36376.3	2660	1.02
36365.6	5458	0.06		36395.8	1089	0.42
36371.5	4294	0.05		36401.4	5280	2.02
36381.9	10266	0.12		36405.7	1997	0.76
36387.3	4656	0.05		36412.4	1974	0.75
36399.2	24410	0.28		36419	174	0.07
36407.7	5325	0.06		36432.1	3118	1.19
36414.1	4077	0.05		36440.1	3545	1.36
36424.3	13579	0.16		36451.9	3037	1.16
36431	5380	0.06		36466.9	511	0.2
36438.3	12635	0.14		36475.5	2624	1
36452.5	23099	0.26		36500.9	3769	1.44
36462.1	3685	0.04		36514.7	3781	1.45
36469	20961	0.24		36521.8	2602	0.99
36476.4	4568	0.05		36526.7	746	0.29
36480.9	22855	0.26		36533.4	778	0.3
36494.6	26508	0.3		36545.2	912	0.35
36508.2	21378	0.24		36552.3	1660	0.63
36522.9	40663	0.46		36557.2	4719	1.8
36537.1	15556	0.18		36563.9	2510	0.96
36550.9	23173	0.26		36570.8	6362	2.43
36561.4	2600	0.03		36576	5251	2.01
36565.9	11922	0.14		36582.4	3062	1.17
36573.4	4285	0.05		36595.2	516	0.2
36585.4	12408	0.14		36603.9	1086	0.42
36598.4	26378	0.3		36612.8	380	0.15
36606.5	2098	0.02		36625	434	0.17
36615.2	5828	0.07		36632.1	60	0.02
36627.7	18912	0.22		36636.7	157	0.06
36638.5	9804	0.11		36645	983	0.38
36647.6	7613	0.09		36651.7	457	0.17
36656.4	18937	0.22		36664.2	195	0.07
36664	6553	0.07		36677.6	1091	0.42
36672.1	15985	0.18		36686.5	1027	0.39
36686.8	22700	0.26		36695.9	724	0.28
36694.4	1018	0.01		36710.3	213	0.08
36698.7	4389	0.05		36717.8	186	0.07
36703.7	11355	0.13		36727.2	3546	1.36
36708.9	1268	0.01		36740.2	511	0.2
36717.3	14803	0.17		36751.6	1583	0.61
36725.8	7767	0.09		36761.6	68	0.03
36734.1	14123	0.16		36768.9	4702	1.8
36741.4	13176	0.15		36778.4	1174	0.45
36746.4	4537	0.05		36786.9	2196	0.84
36753.9	5613	0.06		36795	371	0.14
36763.8	6186	0.07		36807.1	4258	1.63
36777.2	14954	0.17		36820	3048	1.17
36785.6	10055	0.11		36827.1	741	0.28
36790.7	12191	0.14		36840.3	1423	0.54
36798.1	32385	0.37		36849.1	594	0.23
36807.6	19922	0.23		36859.6	1019	0.39
36819.1	8094	0.09		36874.3	3273	1.25
36826.3	7806	0.09		36893.6	367	0.14
36837.3	12203	0.14		36901.3	11213	4.29
36850.8	10297	0.12		36906.3	1076	0.41
36856	228	0		36914.9	33	0.01
36862.7	13194	0.15		36924.7	2070	0.79
36880	12798	0.15		36938.3	94	0.04
36893.1	10881	0.12		36944.9	4686	1.79
36901.9	14840	0.17		36951.7	2185	0.84
36910.7	13059	0.15		36964.6	74	0.03
36916.6	12090	0.14		36971.2	112	0.04
36929.7	11141	0.13		36979.8	1180	0.45
36941.5	14969	0.17		36988.5	2200	0.84
36952.5	1230	0.01		36992.9	1530	0.58
36960.3	8864	0.1		36998	315	0.12
36966.6	11295	0.13		37020	113	0.04
36972.7	2459	0.03		37032.7	1583	0.61
36981.4	38198	0.44		37040.1	23527	9
36988.9	5057	0.06		37052.4	4620	1.77
36996	18156	0.21		37062	993	0.38
37009.5	18677	0.21		37068.1	807	0.31
37022.8	14782	0.17		37074.8	104	0.04
37028	10380	0.12		37084.8	14072	5.38
37035.2	4896	0.06		37090.3	3120	1.19
37040	514	0.01		37102	5697	2.18
37047.6	6951	0.08		37107.9	4547	1.74
37062.8	15363	0.18		37117.4	8780	3.36
37068.9	18921	0.22		37126.5	2158	0.83
37076.2	11889	0.14		37132	98	0.04
37084.8	24430	0.28		37137.6	110	0.04
37089.5	13454	0.15		37142.9	4180	1.6
37103.9	13062	0.15		37150.1	1113	0.43
37116.2	26803	0.31		37157.9	2120	0.81
37130.2	21807	0.25		37170.8	19767	7.56
37135.8	1436	0.02		37179.5	290	0.11
37150.2	6092	0.07		37189.1	7451	2.85
37161.1	24673	0.28		37203.3	5243	2
37170	15707	0.18		37222.3	1513	0.58
37175.6	21599	0.25		37228.1	681	0.26
37182.7	13309	0.15		37239.9	6054	2.31
37191.3	20973	0.24		37246.9	11926	4.56
37197.4	5004	0.06		37252.4	3209	1.23
37204.5	19007	0.22		37258.2	6023	2.3
37219	12146	0.14		37273	1467	0.56
37226.6	1136	0.01		37282.1	263	0.1
37231.9	2856	0.03		37288.6	1873	0.72
37237.9	39034	0.45		37295.6	1238	0.47
37246.1	10536	0.12		37304.7	2219	0.85
37254.2	26085	0.3		37313	1073	0.41
37269.3	3407	0.04		37319.4	665	0.25
37277.2	3756	0.04		37323.8	978	0.37
37282.7	12457	0.14		37335.9	831	0.32
37287.5	5066	0.06		37348.3	4748	1.82
37298.4	8533	0.1		37356.9	262	0.1
37313.8	27030	0.31		37371.7	1746	0.67
37319	4648	0.05		37379.7	2038	0.78
37324.6	33381	0.38		37389.7	58	0.02
37329.9	23723	0.27		37399.1	389	0.15
37337.6	17789	0.2		37412.6	456	0.17
37346.2	26255	0.3		37421.9	5552	2.12
37355.5	22090	0.25		37432.9	326	0.12
37362.3	1632	0.02		37441.5	50	0.02
37369.6	20672	0.24		37447.4	905	0.35
37376.2	7792	0.09		37463.4	17352	6.63
37382	7043	0.08		37469.5	1043	0.4
37391.3	16682	0.19		37476	5734	2.19
37403.5	27100	0.31		37484.1	1511	0.58
37408.7	4237	0.05		37490.9	330	0.13
37418.8	4390	0.05		37507	440	0.17
37424.6	23197	0.27		37512.4	4482	1.71
37430	23302	0.27		37527.9	2660	1.02
37442.1	25643	0.29		37537.1	987	0.38
37457	31877	0.36		37542.8	62	0.02
37463.6	1539	0.02		37555.1	76	0.03
37471.3	31221	0.36		37570.9	1123	0.43
37478.3	9090	0.1		37584.3	895	0.34
37483.2	18651	0.21		37588.5	1118	0.43
37488.6	509	0.01		37594	23	0.01
37498.7	41503	0.47		37608.1	881	0.34
37504.9	570	0.01		37619.3	2275	0.87
37513.9	17944	0.21		37624.5	196	0.07
37523.7	733	0.01		37633.7	92	0.04
37530.6	29301	0.34		37647.5	972	0.37
37536.4	7210	0.08		37659.3	1771	0.68
37544.2	18013	0.21		37666.6	1519	0.58
37558.9	8769	0.1		37675.7	385	0.15
37565.7	8210	0.09		37691.8	3612	1.38
37573.1	21103	0.24		37708.9	10181	3.89
37581	63	0		37719	5387	2.06
37585.9	14749	0.17		37730	180	0.07
37594	5677	0.06		37740.3	1836	0.7
37600.4	16755	0.19		37750	1386	0.53
37611.8	32099	0.37		37773.7	502	0.19
37626.4	7786	0.09		37778.6	803	0.31
37640.7	15250	0.17		37789	316	0.12
37653.2	16045	0.18		37804.5	1077	0.41
37669.1	16966	0.19		37812	450	0.17
37681.3	8711	0.1		37825	640	0.24
37690.6	10459	0.12		37837.7	1279	0.49
37696.4	14683	0.17		37851.2	3441	1.32
37705.6	15793	0.18		37859.1	4664	1.78
37719.2	6581	0.08		37863.6	900	0.34
37727.1	3003	0.03		37882.7	2566	0.98
37736	24846	0.28		37890.9	310	0.12
37741.2	29338	0.34		37896	367	0.14
37746	682	0.01		37907.5	2086	0.8
37752.5	27593	0.32		37921.6	777	0.3
37759	7349	0.08		37926.6	2067	0.79
37766.1	25675	0.29		37932.3	139	0.05
37782.2	15937	0.18		37938.1	143	0.05
37786.9	15652	0.18		37942.6	1012	0.39
37799.8	21844	0.25		37964	611	0.23
37807.5	7989	0.09		37970.7	225	0.09
37816	25182	0.29		37979.4	110	0.04
37820.9	22995	0.26		37988.4	5378	2.06
37833.3	4607	0.05		37996.5	38	0.01
37838.4	5135	0.06		38003.9	945	0.36
37847.3	9074	0.1		38012	350	0.13
37852.5	4197	0.05		38018.8	9082	3.47
37860.9	30651	0.35		38033.7	3666	1.4
37865.8	5906	0.07		38040	644	0.25
37877.6	24059	0.28		38060	1473	0.56
37887.1	4446	0.05		38075.9	3700	1.41
37894.6	57454	0.66		38087.2	882	0.34
37902.2	19604	0.22		38100.2	625	0.24
37909.2	31244	0.36		38104.5	2386	0.91
37916.8	3975	0.05		38110	616	0.24
37924	11523	0.13		38118.9	363	0.14
37933.4	20232	0.23		38123.9	645	0.25
37938.9	4868	0.06		38134.1	201	0.08
37945.6	13921	0.16		38145.7	1869	0.71
37951.1	51372	0.59		38156.2	92	0.04
37959.5	18258	0.21		38168.3	1363	0.52
37967.5	29872	0.34		38175.8	261	0.1
37974.5	10109	0.12		38181.8	897	0.34
37980.3	7755	0.09		38189	1199	0.46
37986.2	62170	0.71		38197.9	3853	1.47
38003	44155	0.5		38208.1	199	0.08
38016.6	11827	0.14		38215.8	2052	0.78
38033.8	9238	0.11		38229	18140	6.94
38043	8847	0.1		38238.7	637	0.24
38049.2	7358	0.08		38245.3	696	0.27
38057.1	12988	0.15		38251.3	155	0.06
38066	186	0		38264.7	5596	2.14
38072.1	7219	0.08		38272.5	723	0.28
38085.3	17042	0.19		38279.8	100	0.04
38089.5	20427	0.23		38295.2	88411	33.8
38100.5	38225	0.44		38303.4	16579	6.34
38107.2	7873	0.09		38313.3	261554	100
38114.7	40967	0.47		38331.5	38591	14.75
38122.3	8980	0.1		38353.4	60296	23.05
38130	12469	0.14		38369.6	25311	9.68
38139.1	52074	0.6		38378.3	20187	7.72
38155.4	12482	0.14		38383.6	32257	12.33
38168.1	6592	0.08		38389.3	23387	8.94
38177.5	5685	0.06		38398.1	25053	9.58
38183.4	20919	0.24		38415.2	49987	19.11
38191.9	3647	0.04		38426.3	1287	0.49
38199.7	19394	0.22		38440.8	3828	1.46
38214.8	11066	0.13		38448.6	1179	0.45
38227.8	25313	0.29		38456.5	2632	1.01
38242.2	46722	0.53		38468.5	296	0.11
38250	321	0		38476	3782	1.45
38257.2	27452	0.31		38481.4	1124	0.43
38262.9	2058	0.02		38486.5	3250	1.24
38268.5	8673	0.1		38501.5	204	0.08
38272.9	25549	0.29		38510.1	394	0.15
38282.9	5761	0.07		38515.1	3954	1.51
38292.7	19971	0.23		38523.6	987	0.38
38301.9	9696	0.11		38533.5	101	0.04
38308.9	106054	1.21		38539.9	1787	0.68
38316.1	20466	0.23		38545.3	103	0.04
38320.6	50817	0.58		38557.2	1963	0.75
38334.8	48321	0.55		38565.4	1182	0.45
38349.7	39010	0.45		38575	1514	0.58
38358.7	12096	0.14		38581	89	0.03
38366.7	35438	0.41		38588.8	95	0.04
38372.5	4705	0.05		38598	1938	0.74
38380	18360	0.21		38603.9	908	0.35
38393.1	41466	0.47		38610.8	1162	0.44
38405.5	56708	0.65		38619.8	142	0.05
38410.5	9035	0.1		38631.5	4740	1.81
38423.4	17791	0.2		38642.2	1061	0.41
38435.2	10308	0.12		38655.1	2933	1.12
38444.9	603	0.01		38659.9	296	0.11
38452	37407	0.43		38666.5	962	0.37
38460	3394	0.04		38682.2	1663	0.64
38466	15869	0.18		38692	1395	0.53
38473.6	2694	0.03		38702.4	2676	1.02
38480	47610	0.54		38712.6	578	0.22
38487.9	1345	0.02		38722.6	8533	3.26
38494.9	27617	0.32		38730	526	0.2
38502.2	6340	0.07		38736.9	183	0.07
38509.8	51711	0.59		38742.2	123	0.05
38516	5732	0.07		38748	40	0.02
38522.3	51129	0.58		38753.1	1367	0.52
38537.3	46600	0.53		38765.5	99	0.04
38544.4	9542	0.11		38778	666	0.25
38552.9	27191	0.31		38784.4	2031	0.78
38560.9	19974	0.23		38790.9	1543	0.59
38566.7	38747	0.44		38802.6	162	0.06
38578	1992	0.02		38808.5	834	0.32
38583.7	12994	0.15		38821.5	2558	0.98
38590	7479	0.09		38832.7	749	0.29
38595.2	28436	0.33		38845.7	1046	0.4
38608.8	19158	0.22		38864	5653	2.16
38618.8	12106	0.14		38878.5	728	0.28
38623.7	15935	0.18		38898.4	261	0.1
38632.4	11212	0.13		38911.8	12003	4.59
38639.8	10079	0.12		38918.5	6393	2.44
38649.2	24502	0.28		38925.8	12453	4.76
38655.5	17722	0.2		38936.8	1378	0.53
38665.4	11884	0.14		38947.8	2073	0.79
38677.2	23747	0.27		38955.6	1449	0.55
38682.3	21006	0.24		38964.3	87	0.03
38687.7	24893	0.28		38970.7	828	0.32
38694.5	737	0.01		38981.5	1187	0.45
38703	7151	0.08		38989.7	4961	1.9
38708.2	2131	0.02		39000.9	584	0.22
38719.8	19775	0.23		39006.8	1391	0.53
38730.2	9138	0.1		39020.1	1642	0.63
38738.2	9487	0.11		39025.4	5229	2
38743.7	16142	0.18		39038.3	1158	0.44
38755.3	13976	0.16		39049.3	143	0.05
38765	2532	0.03		39055.7	881	0.34
38769.6	9842	0.11		39061	448	0.17
38785.8	14979	0.17		39068.7	7810	2.99
38799.3	7323	0.08		39078.4	211	0.08
38808	14606	0.17		39088.8	17	0.01
38820.8	5801	0.07		39094	1402	0.54
38825.8	18920	0.22		39109.8	903	0.35
38832.3	6880	0.08		39117.1	406	0.16
38839.8	7496	0.09		39123	218	0.08
38845.1	11788	0.13		39142.5	3142	1.2
38859.1	25656	0.29		39149.6	572	0.22
38868.2	1754	0.02		39167.2	1100	0.42
38873.7	9809	0.11		39178.5	1261	0.48
38879.6	6346	0.07		39190.9	1062	0.41
38886.7	6796	0.08		39198.1	932	0.36
38897.5	15799	0.18		39207.7	126	0.05
38915.3	10577	0.12		39213.5	49	0.02
38931.9	21700	0.25		39221.2	1726	0.66
38942.2	3955	0.05		39232.6	1277	0.49
38952.7	9458	0.11		39242.1	385	0.15
38962.4	10458	0.12		39251.9	675	0.26
38970.4	10508	0.12		39266.2	55	0.02
38976.7	43568	0.5		39272.4	111	0.04
38983.5	14082	0.16		39280.1	4689	1.79
38989.1	40017	0.46		39289.4	1808	0.69
38995.8	14898	0.17		39293.6	2375	0.91
39000.5	9052	0.1		39304.8	5512	2.11
39008.6	14892	0.17		39320.3	534	0.2
39022.6	17910	0.2		39326.9	2923	1.12
39030.2	7146	0.08		39333.5	1310	0.5
39038	6962	0.08		39343.6	230	0.09
39046.2	7371	0.08		39354.2	952	0.36
39055.3	11950	0.14		39359.5	836	0.32
39067.8	14859	0.17		39364.8	407	0.16
39073.2	11860	0.14		39375.7	263	0.1
39081.4	1675	0.02		39384.3	642	0.25
39091.8	4888	0.06		39388.5	1194	0.46
39098.5	6017	0.07		39395.3	1298	0.5
39104.9	31483	0.36		39402.1	289	0.11
39119.2	13406	0.15		39409.3	254	0.1
39135.1	33607	0.38		39416.3	1652	0.63
39142.7	9547	0.11		39424.7	423	0.16
39152	24144	0.28		39431.5	5600	2.14
39165.1	1209	0.01		39441.1	360	0.14
39172.9	17907	0.2		39453.7	64	0.02
39180.4	6028	0.07		39462	1523	0.58
39190.9	24408	0.28		39471	1100	0.42
39198.4	9236	0.11		39476.1	20252	7.74
39206.4	33897	0.39		39487	632	0.24
39211.2	6231	0.07		39497.1	949	0.36
39219.5	15026	0.17		39503.4	64	0.02
39227.4	5376	0.06		39510.7	9867	3.77
39234	18470	0.21		39516.5	5785	2.21
39242	17913	0.2		39520.8	8125	3.11
39249.4	16417	0.19		39531.9	1374	0.53
39260.5	18515	0.21		39541	4627	1.77
39267.8	3745	0.04		39565	220	0.08
39273.1	13246	0.15		39570.7	1571	0.6
39279	30278	0.35		39581.7	68	0.03
39284	6575	0.08		39587	1199	0.46
39291.1	13484	0.15		39594.6	1546	0.59
39296.7	48120	0.55		39606.3	1427	0.55
39304	2932	0.03		39620.6	2151	0.82
39313.6	6672	0.08		39626.8	3514	1.34
39321	14836	0.17		39637.1	3730	1.43
39333	14431	0.16		39650.8	1472	0.56
39346.2	12513	0.14		39659	545	0.21
39356.6	36092	0.41		39666.6	1126	0.43
39364.4	32845	0.38		39678.3	1788	0.68
39370.7	9371	0.11		39685.1	7466	2.85
39377.7	15317	0.18		39690.6	2025	0.77
39392.6	26351	0.3		39698.1	3384	1.29
39402.5	7704	0.09		39708.6	432	0.17
39411.2	24677	0.28		39713.9	1993	0.76
39416	4786	0.05		39726.5	1361	0.52
39421.8	29257	0.33		39733.5	577	0.22
39429.9	7369	0.08		39740	7222	2.76
39436.5	39389	0.45		39747.8	663	0.25
39442	12970	0.15		39752.9	2360	0.9
39454.5	10315	0.12		39758.4	3950	1.51
39461.7	9089	0.1		39769.2	4258	1.63
39471.3	29020	0.33		39773.8	2607	1
39477.6	11240	0.13		39782.5	4105	1.57
39489	42151	0.48		39796.1	2280	0.87
39495.8	9948	0.11		39812	10090	3.86
39500.7	2300	0.03		39820.6	7138	2.73
39506.2	9066	0.1		39835.9	10570	4.04
39511.8	6255	0.07		39846.4	127	0.05
39522.2	24469	0.28		39851.9	2937	1.12
39527.4	17204	0.2		39858.7	1596	0.61
39540.8	25580	0.29		39865.8	1002	0.38
39553.9	15605	0.18		39871.1	573	0.22
39561.9	17303	0.2		39888.3	1287	0.49
39566.8	5182	0.06		39896.1	136	0.05
39575.9	12944	0.15		39908	13193	5.04
39580.8	16656	0.19		39914	3103	1.19
39588	5656	0.06		39919.5	15900	6.08
39593.5	7947	0.09		39924	5447	2.08
39599.5	17033	0.19		39940.6	458	0.18
39605	6512	0.07		39948.2	725	0.28
39622	6657	0.08		39953.8	231	0.09
39639.7	13704	0.16		39960.8	6000	2.29
39646.3	1087	0.01		39974.5	949	0.36
39654.3	4622	0.05		39981.7	5668	2.17
39661	28534	0.33		39989.5	4479	1.71
39665.9	11707	0.13		39998.4	481	0.18
39672.4	2502	0.03		40007.7	596	0.23
39676.9	7015	0.08		40016.3	2684	1.03
39682.3	3355	0.04		40027.3	1553	0.59
39694.2	16907	0.19		40035.1	2494	0.95
39702.5	1529	0.02		40044.4	1072	0.41
39709.1	11901	0.14		40051.5	262	0.1
39715.9	9131	0.1		40072.5	3452	1.32
39722.2	25071	0.29		40080.7	3623	1.39
39728	19958	0.23		40089.2	415	0.16
39737.3	11179	0.13		40098.4	6378	2.44
39745.8	26961	0.31		40103	5690	2.18
39752.9	11686	0.13		40112	3999	1.53
39758.3	23719	0.27		40124.7	754	0.29
39766.6	25018	0.29		40136.4	235	0.09
39774	22874	0.26		40149.4	714	0.27
39782	29537	0.34		40158.4	548	0.21
39788.6	2325	0.03		40164.8	51	0.02
39797.2	15295	0.17		40177.4	206	0.08
39811.7	18239	0.21		40183.2	8872	3.39
39826.5	33956	0.39		40192.6	2480	0.95
39832	3275	0.04		40202	1387	0.53
39841.5	24143	0.28		40209.7	713	0.27
39855.3	52022	0.59		40228.7	374	0.14
39864.2	544	0.01		40234	225	0.09
39874.3	14897	0.17		40246.1	2296	0.88
39884.3	804	0.01		40258.2	1462	0.56
39890	31315	0.36		40265.7	585	0.22
39902.3	52230	0.6		40278.7	153	0.06
39908	1822	0.02		40296.4	1379	0.53
39920.4	94131	1.08		40304.6	206	0.08
39929.6	33954	0.39		40313.6	8231	3.15
39938.6	44971	0.51		40321	85	0.03
39944.1	22204	0.25		40334.9	10758	4.11
39961.2	37906	0.43		40344.8	3912	1.5
39980.5	50645	0.58		40356.6	684	0.26
39986.2	12312	0.14		40368.4	158	0.06
39991	3784	0.04		40378.6	906	0.35
39996.4	201910	2.31		40385.2	644	0.25
40004.8	10786	0.12		40396.4	12500	4.78
40015.4	1024690	11.72		40402.5	1406	0.54
40035.2	94170	1.08		40415.4	1455	0.56
40043.3	16039	0.18		40425.2	4088	1.56
40057	348437	3.98		40439.9	1972	0.75
40070.6	28693	0.33		40449.3	897	0.34
40085.3	16131	0.18		40465.4	895	0.34
40095	428	0		40474.8	169	0.06
40099.8	15849	0.18		40486	11729	4.48
40105.8	9265	0.11		40494.1	5825	2.23
40113.7	9007	0.1		40499.4	381	0.15
40119.8	21861	0.25		40504.2	617	0.24
40127	9719	0.11		40509.1	150	0.06
40140.9	8183	0.09		40517.2	285	0.11
40151.1	17303	0.2		40526.8	260	0.1
40158.4	150501	1.72		40533.7	139	0.05
40165.7	5704	0.07		40548.7	6796	2.6
40172	188	0		40554.3	10350	3.96
40177.6	1047372	11.97		40559.4	7751	2.96
40188.9	372	0		40570.1	4637	1.77
40199	62531	0.71		40575.5	588	0.22
40207	1478	0.02		40591.2	1245	0.48
40211.9	6936	0.08		40602.7	2290	0.88
40220	479521	5.48		40610.7	868	0.33
40230.5	7985	0.09		40617.8	4072	1.56
40236.5	35286	0.4		40625.7	117	0.04
40247.2	4014	0.05		40633.1	7778	2.97
40252.3	27638	0.32		40646.3	1114	0.43
40262.8	47012	0.54		40667.3	4603	1.76
40267.5	18620	0.21		40675.8	2301	0.88
40276.4	35020	0.4		40681.6	247	0.09
40282.7	23374	0.27		40699.8	149	0.06
40288.5	8616	0.1		40709.7	8944	3.42
40302.8	147371	1.68		40717.8	4762	1.82
40312.7	22248	0.25		40724.8	8948	3.42
40321.2	1472981	16.84		40731.3	1592	0.61
40326	10973	0.13		40738.5	4690	1.79
40340.1	8746593	100		40761.1	1043	0.4
40345.9	9302	0.11		40769.1	262	0.1
40352	3495	0.04		40779.8	100	0.04
40360.1	697284	7.97		40797.4	101	0.04
40374.6	31427	0.36		40807.7	516	0.2
40380.9	2940692	33.62		40817.6	1065	0.41
40394.7	241388	2.76		40824.5	590	0.23
40405.2	196015	2.24		40829.6	1259	0.48
40421.3	421520	4.82		40838.4	445	0.17
40429.5	12449	0.14		40843.8	1194	0.46
40439.5	631766	7.22		40855.5	459	0.18
40447.4	25211	0.29		40866.4	46	0.02
40451.8	28722	0.33		40873.4	2576	0.98
40461.4	90432	1.03		40880	7402	2.83
40470.3	4128	0.05		40891.1	7541	2.88
40478.8	99594	1.14		40907.9	294	0.11
40491.8	40218	0.46		40918.4	1566	0.6
40504.8	77702	0.89		40924.7	2163	0.83
40521.5	23964	0.27		40936.5	2842	1.09
40532.8	14798	0.17		40946	716	0.27
40538.7	44107	0.5		40967	4516	1.73
40547	32490	0.37		40981.1	22694	8.68
40552.2	16130	0.18		40994.9	688	0.26
40561.7	13138	0.15		41002.2	2389	0.91
40566.5	5926	0.07		41025.1	1072	0.41
40573.5	3097	0.04		41038.5	977	0.37
40580.5	11630	0.13		41045.6	315	0.12
40589.3	17594	0.2		41059.6	3937	1.51
40603.2	66509	0.76		41066.7	1602	0.61
40618.3	19882	0.23		41072	329	0.13
40623.1	14753	0.17		41077	518	0.2
40632.3	32594	0.37		41081.5	3610	1.38
40641.3	6701	0.08		41091	37	0.01
40649.6	25017	0.29		41096.4	18949	7.24
40656.4	35562	0.41		41109.1	216	0.08
40666	7785	0.09		41115.3	688	0.26
40670.7	15891	0.18		41124.7	269	0.1
40679.6	17628	0.2		41137.4	2326	0.89
40686.3	39076	0.45		41148.5	725	0.28
40691	21870	0.25		41161.1	1466	0.56
40702	24683	0.28		41173.3	414	0.16
40714.1	12132	0.14		41185.9	69	0.03
40726.1	3812	0.04		41194.9	409	0.16
40738.6	5552	0.06		41201	2573	0.98
40747.5	24522	0.28		41210.8	13945	5.33
40755	2546	0.03		41226	642	0.25
40762.9	46181	0.53		41230.4	1541	0.59
40780.2	18503	0.21		41238.5	324	0.12
40791.9	6901	0.08		41251.2	816	0.31
40798.3	21937	0.25		41267.6	1341	0.51
40806.8	9404	0.11		41275.8	624	0.24
40816.8	16299	0.19		41284.4	670	0.26
40831.4	9806	0.11		41288.4	854	0.33
40839.5	11338	0.13		41298.8	738	0.28
40844.9	10077	0.12		41305.3	288	0.11
40852.1	7308	0.08		41315.5	354	0.14
40859.9	6379	0.07		41321.8	267	0.1
40865.7	15595	0.18		41328.8	1058	0.4
40874.4	21823	0.25		41337.8	3318	1.27
40890.2	3506	0.04		41347.8	3961	1.51
40897.5	26554	0.3		41357.8	8790	3.36
40913.5	19262	0.22		41370.4	1132	0.43
40926.9	13268	0.15		41380.6	116	0.04
40932	27402	0.31		41386.4	1291	0.49
40939.2	3330	0.04		41393	65	0.02
40950.5	18347	0.21		41403.5	360	0.14
40962	11962	0.14		41412.2	2779	1.06
40968.7	27688	0.32		41417.4	3319	1.27
40976	16532	0.19		41423.3	568	0.22
40982.8	51369	0.59		41433.8	4465	1.71
40988	26780	0.31		41441	2526	0.97
40998	13035	0.15		41449.1	359	0.14
41002.5	21568	0.25		41461.5	508	0.19
41009	2676	0.03		41468.1	516	0.2
41017.6	13151	0.15		41476.3	5594	2.14
41036.3	11750	0.13		41490.3	3171	1.21
41046.7	12644	0.14		41504.6	66	0.03
41060	13826	0.16		41516.1	399	0.15
41071.4	14677	0.17		41525.5	2009	0.77
41078.2	35303	0.4		41530.4	718	0.27
41088.8	15303	0.17		41540.5	941	0.36
41097.9	27447	0.31		41560.5	4248	1.62
41107.7	7471	0.09		41570.3	380	0.15
41114.8	2627	0.03		41578.1	2052	0.78
41120.3	6377	0.07		41596.2	401	0.15
41128.7	1399	0.02		41614.6	108	0.04
41139.2	14637	0.17		41630.7	3229	1.23
41145	717	0.01		41640.2	707	0.27
41156	33937	0.39		41648	51	0.02
41164	2122	0.02		41656.8	3749	1.43
41169.3	27549	0.31		41663.7	803	0.31
41174.4	25280	0.29		41675.1	3111	1.19
41184.7	22493	0.26		41683.2	7406	2.83
41191.5	7983	0.09		41691	3753	1.43
41201.3	6136	0.07		41705.1	877	0.34
41210.6	5206	0.06		41714.9	8760	3.35
41220.4	5337	0.06		41726	3890	1.49
41226.9	9199	0.11		41738.8	1511	0.58
41237.4	18763	0.21		41751.1	323	0.12
41246.7	8016	0.09		41760.1	1552	0.59
41258	29484	0.34		41766.3	2595	0.99
41268.2	23435	0.27		41770.9	736	0.28
41274.1	10512	0.12		41789.4	7979	3.05
41278.5	7830	0.09		41797	2922	1.12
41284.5	16826	0.19		41804.7	58	0.02
41290.2	15698	0.18		41811.3	124	0.05
41300.6	13235	0.15		41815.9	401	0.15
41306.9	23512	0.27		41822.3	119	0.05
41322.2	16851	0.19		41832.7	992	0.38
41338.5	16369	0.19		41838.7	1231	0.47
41347.1	6511	0.07		41852.5	121	0.05
41355	2154	0.02		41859	29	0.01
41361	1162	0.01		41868.6	2072	0.79
41365.7	130	0		41874.9	1566	0.6
41374.9	4423	0.05		41883.9	2036	0.78
41380.4	1725	0.02		41889.6	124	0.05
41389.5	776	0.01		41895.4	2164	0.83
41394.1	15187	0.17		41900.9	133	0.05
41401.8	16360	0.19		41910.9	1008	0.39
41407.6	13082	0.15		41918.6	955	0.36
41416.9	20461	0.23		41934.4	231	0.09
41423.5	9838	0.11		41940.6	2083	0.8
41429.5	15443	0.18		41960.4	3357	1.28
41434.8	15723	0.18		41972	317	0.12
41440	3533	0.04		41977.3	6810	2.6
41445.3	11255	0.13		41985	245	0.09
41455.6	1628	0.02		41991.4	132	0.05
41460.8	22832	0.26		42000	574	0.22
41465.6	1678	0.02		42007.8	520	0.2
41476.8	4401	0.05		42014.2	1711	0.65
41485	35823	0.41		42020	1318	0.5
41496.2	5939	0.07		42024.5	1094	0.42
41503.2	11197	0.13		42031.2	122	0.05
41511.2	7934	0.09		42038.1	684	0.26
41520.7	15823	0.18		42045.1	3103	1.19
41544.6	35400	0.4		42054.5	1411	0.54
41556	11766	0.13		42065.5	120	0.05
41561.8	40174	0.46		42071.4	1529	0.58
41570.9	6055	0.07		42091.4	22	0.01
41576.5	21916	0.25		42100.6	384	0.15
41581.7	76930	0.88		42113	1681	0.64
41591.2	11353	0.13		42132.6	1090	0.42
41611	13480	0.15		42149.1	887	0.34
41619.6	4769	0.05		42158.4	1318	0.5
41630	2074	0.02		42169.4	954	0.36
41635.1	8434	0.1		42179	2780	1.06
41642.7	64995	0.74		42185.9	61	0.02
41648.5	7970	0.09		42198.3	3179	1.22
41654.8	5547	0.06		42211.7	1282	0.49
41663.7	10775	0.12		42224.1	13769	5.26
41676.1	27225	0.31		42239.4	1207	0.46
41686.2	22078	0.25		42257.9	2227	0.85
41691.4	10405	0.12		42264.6	3228	1.23
41704.4	33694	0.39		42276.9	1300	0.5
41712.9	11854	0.14		42287.4	332	0.13
41720	17482	0.2		42292.9	13375	5.11
41725.5	5754	0.07		42302	74	0.03
41733.9	10272	0.12		42309.2	4247	1.62
41740	2211	0.03		42315.3	44	0.02
41745.2	19337	0.22		42327	778	0.3
41751.9	2452	0.03		42335.2	1908	0.73
41758	5785	0.07		42345.1	8853	3.38
41762.6	8416	0.1		42350.3	8825	3.37
41771.6	17970	0.21		42359	2161	0.83
41779.2	7728	0.09		42367	767	0.29
41789.4	5340	0.06		42372.3	253	0.1
41794.8	18548	0.21		42388.3	1207	0.46
41808.7	9199	0.11		42400.8	1084	0.41
41815.9	11752	0.13		42407.4	8911	3.41
41823	2757	0.03		42414.8	36343	13.9
41827.7	11001	0.13		42424.7	215	0.08
41833.7	36625	0.42		42435.7	2091	0.8
41840	12312	0.14		42441.5	40	0.02
41846.4	23601	0.27		42449.9	904	0.35
41856	3114	0.04		42460.3	128	0.05
41864.5	16824	0.19		42469.2	958	0.37
41874.3	6262	0.07		42475.4	143	0.05
41882	31525	0.36		42488.6	181	0.07
41892	9257	0.11		42494.3	850	0.32
41897.6	29933	0.34		42499	844	0.32
41912.7	14918	0.17		42503.7	700	0.27
41925.9	8366	0.1		42511.9	347	0.13
41933	23433	0.27		42523.7	658	0.25
41947.9	33797	0.39		42532.7	158	0.06
41961.3	25841	0.3		42542.8	872	0.33
41969.8	6990	0.08		42557.3	739	0.28
41980.4	8190	0.09		42564.8	212	0.08
41986.1	13742	0.16		42570	48	0.02
41993.9	3937	0.05		42579.4	52	0.02
42000.8	39385	0.45		42590.4	1197	0.46
42018.5	13131	0.15		42607.6	8132	3.11
42032.4	9554	0.11		42622.1	7266	2.78
42042.5	3381	0.04		42631	6306	2.41
42051	19431	0.22		42636.1	11058	4.23
42062.8	22334	0.26		42650.3	209	0.08
42073	22364	0.26		42657.6	14	0.01
42080.7	14615	0.17		42667	81	0.03
42093.4	38325	0.44		42684.9	1452	0.55
42100.8	20052	0.23		42695.7	593	0.23
42109.1	38098	0.44		42703.4	64	0.02
42117.2	6360	0.07		42709.7	430	0.16
42126.2	16814	0.19		42721.5	2237	0.86
42136	5116	0.06		42728	211	0.08
42141.7	36113	0.41		42744.5	1710	0.65
42148.3	1968	0.02		42754.1	238	0.09
42156.8	28885	0.33		42762.3	8227	3.15
42171.6	17132	0.2		42782.9	1767	0.68
42176.5	5792	0.07		42795.2	1938	0.74
42183.5	7162	0.08		42815.2	7325	2.8
42188	14551	0.17		42830.3	2644	1.01
42199.9	39774	0.45		42837.5	387	0.15
42209.7	7262	0.08		42842.5	288	0.11
42216	27387	0.31		42858.9	852	0.33
42222.4	11231	0.13		42866.2	2233	0.85
42230.1	22043	0.25		42872.8	1216	0.47
42239	9113	0.1		42880.8	104	0.04
42245.5	40107	0.46		42886.6	3123	1.19
42260.5	14758	0.17		42895.6	1819	0.7
42265.3	17801	0.2		42908.1	3030	1.16
42281.2	22805	0.26		42918.9	238	0.09
42300.2	28268	0.32		42927	13	0
42307.7	3376	0.04		42936.3	11337	4.33
42315	30099	0.34		42941.5	1444	0.55
42326	8455	0.1		42957	305	0.12
42332.2	10792	0.12		42962.3	2187	0.84
42338	6093	0.07		42968	269	0.1
42346.6	5981	0.07		42976.7	37	0.01
42355.7	32235	0.37		42987.8	511	0.2
42363.6	17990	0.21		42994.6	73	0.03
42372.5	6208	0.07		43009.8	519	0.2
42380.3	4846	0.06		43019.3	323	0.12
42390.3	19337	0.22		43032.6	193	0.07
42397.6	21568	0.25		43050.2	4129	1.58
42404	6230	0.07		43055	1286	0.49
42414.2	31795	0.36		43063.5	476	0.18
42418.7	7452	0.09		43069	69	0.03
42427	12152	0.14		43082.4	697	0.27
42432.5	45450	0.52		43094.1	619	0.24
42441	8695	0.1		43103.6	582	0.22
42449.2	30663	0.35		43112.2	1201	0.46
42456	3831	0.04		43135.1	328	0.13
42463.6	33574	0.38		43144.8	941	0.36
42472.4	5120	0.06		43159.5	2433	0.93
42476.7	6052	0.07		43170.1	284	0.11
42484.7	13576	0.16		43179	2094	0.8
42492.2	10671	0.12		43191.2	4127	1.58
42500.3	35795	0.41		43199.6	2956	1.13
42508.1	28249	0.32		43212	40	0.02
42518.6	10460	0.12		43218	108	0.04
42529.3	23069	0.26		43224.1	652	0.25
42540.8	19475	0.22		43228.7	2802	1.07
42545.9	19807	0.23		43238	829	0.32
42551.8	8307	0.09		43250.8	527	0.2
42562.2	64338	0.74		43263.1	4306	1.65
42570	31056	0.36		43268.5	2203	0.84
42579.2	28736	0.33		43275.9	5409	2.07
42593.1	20537	0.23		43283.2	941	0.36
42609.8	23586	0.27		43287.8	57	0.02
42628.6	22793	0.26		43295.3	25	0.01
42642.1	31719	0.36		43302.5	87	0.03
42655.4	21318	0.24		43309.5	46	0.02
42665.2	4054	0.05		43318.8	411	0.16
42671	19562	0.22		43330.8	59	0.02
42676.2	14277	0.16		43337.4	679	0.26
42692	16395	0.19		43347.6	6451	2.47
42699.3	7831	0.09		43359.9	196	0.07
42704.6	5639	0.06		43372.5	353	0.13
42712.5	30902	0.35		43378.4	851	0.33
42724.3	23298	0.27		43383.7	1869	0.71
42732.8	7900	0.09		43389.7	1408	0.54
42748	7826	0.09		43396.4	104	0.04
42760.1	3093	0.04		43404.3	754	0.29
42770.2	12876	0.15		43413.8	46	0.02
42775	18399	0.21		43427	5839	2.23
42787.2	12631	0.14		43433.1	4949	1.89
42793.6	25905	0.3		43442.8	1248	0.48
42804.2	13061	0.15		43457.9	47	0.02
42817.9	48708	0.56		43464.7	523	0.2
42823.5	2338	0.03		43470.1	1648	0.63
42829.7	6485	0.07		43486.1	384	0.15
42835.2	4535	0.05		43491.4	238	0.09
42851.8	23158	0.26		43497.2	313	0.12
42861	10984	0.13		43502.3	2457	0.94
42870.5	9840	0.11		43507.6	1519	0.58
42874.7	18725	0.21		43515.9	3271	1.25
42881.8	21159	0.24		43532.4	3850	1.47
42892.2	17609	0.2		43546.3	2306	0.88
42897.6	9888	0.11		43556.8	431	0.16
42908	5186	0.06		43563.1	674	0.26
42912.3	22940	0.26		43570.2	70	0.03
42921.7	9977	0.11		43577.6	72	0.03
42929.3	13360	0.15		43584.5	3678	1.41
42941.9	34086	0.39		43594	1119	0.43
42947.1	15901	0.18		43600.8	2068	0.79
42952.8	7846	0.09		43607.7	229	0.09
42960.9	17014	0.19		43622.1	10139	3.88
42967.5	3800	0.04		43636.4	1184	0.45
42980.4	14345	0.16		43643.3	1498	0.57
42985.1	23359	0.27		43655	133	0.05
42995.5	4093	0.05		43660.4	1331	0.51
43000.6	23106	0.26		43672.1	2565	0.98
43013.8	23220	0.27		43680.8	594	0.23
43021	6667	0.08		43691.3	42	0.02
43026.2	2742	0.03		43703.5	12113	4.63
43031.6	3855	0.04		43708.3	8510	3.25
43041.3	15979	0.18		43736.1	65	0.02
43047	1558	0.02		43744.8	75	0.03
43059.5	24150	0.28		43753.8	318	0.12
43072.2	7837	0.09		43761.2	2494	0.95
43086.2	9444	0.11		43770.7	511	0.2
43095	15129	0.17		43776.6	2501	0.96
43103.1	16388	0.19		43784	164	0.06
43112.4	22108	0.25		43795.1	538	0.21
43118	45101	0.52		43801.2	2406	0.92
43132.3	58326	0.67		43816.5	2749	1.05
43148.5	37877	0.43		43821.1	4671	1.79
43154.3	26422	0.3		43832.3	86	0.03
43164.9	26925	0.31		43842	361	0.14
43178.1	11449	0.13		43848.8	4284	1.64
43196.5	13794	0.16		43861.9	181	0.07
43211.8	35086	0.4		43876.3	3308	1.26
43220.8	32304	0.37		43887.8	4035	1.54
43230.7	15477	0.18		43898.6	752	0.29
43240	14389	0.16		43915.3	412	0.16
43249.2	21936	0.25		43923.1	5978	2.29
43257.5	3231	0.04		43928	3919	1.5
43264.2	36578	0.42		43933.7	1561	0.6
43273.1	10316	0.12		43941.3	1001	0.38
43278.5	14203	0.16		43949.2	2693	1.03
43285.2	24144	0.28		43955.4	3104	1.19
43293.1	14001	0.16		43962.4	705	0.27
43299.2	15963	0.18		43969.1	263	0.1
43311.8	30564	0.35		43976.5	1410	0.54
43327	59960	0.69		43984.8	1180	0.45
43332	12703	0.15		43994.5	225	0.09
43340.4	5446	0.06		44008.7	5293	2.02
43352.1	22938	0.26		44016.2	64	0.02
43364.2	9087	0.1		44026.4	114	0.04
43374.2	33223	0.38		44037.5	59	0.02
43382.9	9902	0.11		44043.3	112	0.04
43393	18284	0.21		44048	108	0.04
43398.1	10165	0.12		44053.7	1802	0.69
43404.7	23938	0.27		44062.1	1309	0.5
43417.1	30722	0.35		44073.9	162	0.06
43433.2	14139	0.16		44087.9	71	0.03
43438	6810	0.08		44095.3	1051	0.4
43444.4	19615	0.22		44105.1	2656	1.02
43449.6	16622	0.19		44119	1860	0.71
43458.5	14673	0.17		44132.3	5697	2.18
43463.7	13272	0.15		44143.3	7007	2.68
43473.2	18816	0.22		44150.5	5594	2.14
43485.4	46105	0.53		44157.7	69	0.03
43490.9	7696	0.09		44169.1	3204	1.23
43500.2	17266	0.2		44177.6	5430	2.08
43507.4	11414	0.13		44184.5	1431	0.55
43516	505	0.01		44193.6	154	0.06
43521	3364	0.04		44198.8	5544	2.12
43526.4	81092	0.93		44211.2	1927	0.74
43531.5	4792	0.05		44219.1	1382	0.53
43542	33481	0.38		44226.9	147	0.06
43547.4	24420	0.28		44233.3	22	0.01
43559.1	10422	0.12		44244	11435	4.37
43568.4	25987	0.3		44249.7	5383	2.06
43572.7	12002	0.14		44263.2	6126	2.34
43579.9	3120	0.04		44278.5	114	0.04
43589.1	27519	0.31		44290.1	177	0.07
43598.8	22706	0.26		44298.7	236	0.09
43610	11164	0.13		44307	5640	2.16
43616	36711	0.42		44324.5	2314	0.88
43623.5	15546	0.18		44331.9	227	0.09
43632.5	17470	0.2		44346.2	25	0.01
43643.8	7094	0.08		44354.3	52	0.02
43650.5	14881	0.17		44366.3	41	0.02
43661.2	5305	0.06		44378.6	112	0.04
43668.7	10674	0.12		44390.2	329	0.13
43682	28188	0.32		44396.4	2799	1.07
43688.9	9417	0.11		44407	41	0.02
43700.6	11659	0.13		44414.5	1169	0.45
43708.8	3024	0.03		44429.2	1926	0.74
43718.7	5379	0.06		44439.7	678	0.26
43725.2	20554	0.23		44453.3	387	0.15
43730.2	8735	0.1		44467.3	279	0.11
43735.5	3670	0.04		44475.9	2294	0.88
43740.5	8121	0.09		44485.9	1169	0.45
43747.7	12868	0.15		44499	10	0
43755	11980	0.14		44512.2	2834	1.08
43769.2	31096	0.36		44527.8	1303	0.5
43776.8	31098	0.36		44549.4	4230	1.62
43784.6	12371	0.14		44557.2	552	0.21
43791.7	19456	0.22		44562.5	152	0.06
43802.8	6304	0.07		44570.1	446	0.17
43808.9	6759	0.08		44582.3	3859	1.48
43813.7	2061	0.02		44588.4	225	0.09
43821.8	23929	0.27		44596.4	204	0.08
43827	3643	0.04		44602.2	101	0.04
43838.6	17615	0.2		44607.7	1747	0.67
43849.2	8020	0.09		44616.1	1076	0.41
43856.4	11843	0.14		44628.3	7989	3.05
43861	14098	0.16		44633.4	2328	0.89
43868.8	6265	0.07		44638	1861	0.71
43873.5	13269	0.15		44645.1	2811	1.07
43879.3	24518	0.28		44651.2	3017	1.15
43885.2	8532	0.1		44659	7493	2.86
43892	7203	0.08		44666.8	2712	1.04
43899.9	25531	0.29		44671.6	1863	0.71
43907.7	1778	0.02		44677	1000	0.38
43913	1236	0.01		44683.4	220	0.08
43918.5	14398	0.16		44688.9	802	0.31
43928.4	18029	0.21		44694.3	403	0.15
43937.1	2315	0.03		44705.5	531	0.2
43945.3	15109	0.17		44710	2957	1.13
43952	15573	0.18		44718.6	501	0.19
43959.7	27859	0.32		44726.1	307	0.12
43967.8	34642	0.4		44735.9	875	0.33
43976.7	17229	0.2		44744.9	755	0.29
43991.1	14671	0.17		44762	2411	0.92
44000.9	549	0.01		44776.3	4282	1.64
44008.9	13594	0.16		44786.7	423	0.16
44020.9	26473	0.3		44794	1433	0.55
44026.9	7259	0.08		44800.2	97	0.04
44044.7	25237	0.29		44808.7	131	0.05
44050	2182	0.02		44819.6	914	0.35
44061.5	40481	0.46		44826	101	0.04
44067	1745	0.02		44832.3	1247	0.48
44076.3	24983	0.29		44837	279	0.11
44093	7650	0.09		44845.3	112	0.04
44104.3	5610	0.06		44854	268	0.1
44118.3	12407	0.14		44860.3	260	0.1
44132.6	5152	0.06		44865.1	311	0.12
44139.1	16399	0.19		44880.1	401	0.15
44149.8	24875	0.28		44888.9	9379	3.59
44156.7	11945	0.14		44901.7	1895	0.72
44164.7	18314	0.21		44913.4	667	0.25
44170.8	38190	0.44		44922.1	3663	1.4
44180	14241	0.16		44935.3	3314	1.27
44192	21588	0.25		44945.4	1875	0.72
44207.8	22308	0.26		44958	341	0.13
44223.9	14930	0.17		44963.4	1847	0.71
44228.7	4392	0.05		44969.8	563	0.22
44239.8	78775	0.9		44986.4	4673	1.79
44248.3	2630	0.03		44999	691	0.26
44255.9	34117	0.39
44269.9	34281	0.39
44277.9	25476	0.29
44288.4	29849	0.34
44307	12210	0.14
44320.6	3961	0.05
44327	5226	0.06
44332.3	24617	0.28
44340	1570	0.02
44345.9	6549	0.07
44353	18847	0.22
44363.8	12198	0.14
44374.5	19969	0.23
44380.6	3125	0.04
44390.1	12535	0.14
44395.7	23752	0.27
44405.2	47263	0.54
44411.7	5976	0.07
44417.7	6593	0.08
44423.2	30040	0.34
44428.6	25323	0.29
44435	12332	0.14
44442	18913	0.22
44450.8	15046	0.17
44456	25846	0.3
44464.3	4060	0.05
44472.3	24007	0.27
44480	7462	0.09
44485	5008	0.06
44489.8	14209	0.16
44499.9	12921	0.15
44507.6	4548	0.05
44513.1	10844	0.12
44519.5	4998	0.06
44531.6	38381	0.44
44548.3	59062	0.68
44555	5216	0.06
44567.4	44227	0.51
44578.6	4975	0.06
44585.2	13847	0.16
44592.9	14915	0.17
44601.7	7931	0.09
44606.6	9172	0.1
44613.5	12877	0.15
44618	1979	0.02
44623.5	5884	0.07
44628.2	12687	0.15
44633.2	2958	0.03
44641.3	9877	0.11
44660.1	27608	0.32
44670.7	2834	0.03
44678.8	20763	0.24
44686.6	5912	0.07
44693.9	10567	0.12
44699	8311	0.1
44709.9	25325	0.29
44715.1	7882	0.09
44722.4	19318	0.22
44727.2	12916	0.15
44738.5	42336	0.48
44749.2	10861	0.12
44755.1	39438	0.45
44765.5	19317	0.22
44770.8	22724	0.26
44781.5	14161	0.16
44795.4	10876	0.12
44801.9	13734	0.16
44811.2	359	0
44820.3	19047	0.22
44831.4	3694	0.04
44840.2	35372	0.4
44849.1	1214	0.01
44861.6	21683	0.25
44870	1440	0.02
44880.8	48370	0.55
44890.1	2448	0.03
44896.7	26858	0.31
44908.7	18460	0.21
44916.9	4569	0.05
44924.5	27959	0.32
44929.3	20039	0.23
44934.9	9642	0.11
44943.4	24580	0.28
44950.2	17148	0.2
44957	5701	0.07
44964.2	11610	0.13
44972.5	9480	0.11
44986.8	4919	0.06
44999	20832	0.24

## Sheet: Fig. 1d
Tapasin - untreated				Tapasin - deglycosylated
Mass (Da)	Intensity (Counts)	Intensity (%)		Mass (Da)	Intensity (Counts)	Intensity (%)
42003	16816	0.4		42011	7613	3.14
42008.9	24179	0.57		42018.3	24151	9.95
42014.4	26736	0.63		42034.5	19483	8.03
42023.2	28758	0.68		42048.4	38699	15.94
42032.5	27719	0.65		42054.5	37604	15.49
42043.8	23604	0.55		42061.5	25163	10.37
42048.7	32184	0.76		42070.3	17953	7.4
42056.8	8723	0.2		42074.5	25753	10.61
42066.5	35818	0.84		42080.2	5857	2.41
42071.9	96658	2.27		42085.4	43480	17.91
42079.5	10981	0.26		42093.2	5389	2.22
42087.9	19026	0.45		42099.7	2820	1.16
42097.6	21882	0.51		42104.5	11336	4.67
42103.1	31930	0.75		42112.4	6991	2.88
42115.9	9511	0.22		42122.5	147	0.06
42123	5540	0.13		42126.6	440	0.18
42133.2	37853	0.89		42132	699	0.29
42141.3	27727	0.65		42138.5	3908	1.61
42149.8	9078	0.21		42145.8	4485	1.85
42156.2	21842	0.51		42152.6	1076	0.44
42171.7	18005	0.42		42165.5	4591	1.89
42179.4	23659	0.56		42174.3	6154	2.54
42186.7	18057	0.42		42180.9	2384	0.98
42196.6	27214	0.64		42189.8	4780	1.97
42206	1007	0.02		42198.1	10215	4.21
42213.9	57233	1.34		42205.6	5184	2.14
42220.2	8117	0.19		42219	19793	8.15
42230.1	4790	0.11		42224.8	22777	9.38
42241.4	22427	0.53		42230.6	18929	7.8
42250.7	7619	0.18		42239.1	16701	6.88
42256.9	15339	0.36		42247.3	20693	8.53
42262.9	4841	0.11		42258	7455	3.07
42268.4	1945	0.05		42267.4	11497	4.74
42274.8	44472	1.05		42272	32401	13.35
42283.5	3104	0.07		42278	9780	4.03
42291.6	24733	0.58		42282.7	2156	0.89
42309.4	32290	0.76		42288.3	1552	0.64
42323.5	15886	0.37		42294.9	6665	2.75
42333.9	28965	0.68		42301.1	17928	7.39
42338.7	15298	0.36		42320.3	20649	8.51
42348.8	74873	1.76		42327.3	3059	1.26
42361.4	26647	0.63		42335.3	9799	4.04
42366.7	37510	0.88		42347.9	28957	11.93
42373.8	8624	0.2		42358.6	31507	12.98
42380.7	18651	0.44		42368.6	15257	6.29
42388	6803	0.16		42376.2	17124	7.05
42394.9	13828	0.32		42387.6	9553	3.94
42401.5	38717	0.91		42395.3	3215	1.32
42407.5	2711	0.06		42402	8466	3.49
42413.9	41256	0.97		42408.9	9460	3.9
42419.5	21376	0.5		42415	1534	0.63
42428.1	8992	0.21		42424.4	3461	1.43
42433	31756	0.75		42431.4	1747	0.72
42449.9	53881	1.27		42438.1	1513	0.62
42456.8	22583	0.53		42445.4	4347	1.79
42467.2	2066	0.05		42450.3	35609	14.67
42474.7	21632	0.51		42456.8	15010	6.18
42486.3	4648	0.11		42465.4	5051	2.08
42500.9	42540	1		42471.3	5560	2.29
42512.3	52724	1.24		42476.8	7972	3.28
42516.6	42475	1		42481.9	6654	2.74
42525.7	20023	0.47		42496	1111	0.46
42535.1	17638	0.41		42506.6	28344	11.68
42546	56332	1.32		42517.5	4574	1.88
42558.5	32322	0.76		42521.7	4331	1.78
42565.1	43285	1.02		42529.7	1999	0.82
42572.2	12160	0.29		42541.1	8160	3.36
42578.4	9334	0.22		42550.2	4723	1.95
42588.9	33851	0.8		42559.4	23657	9.75
42595.3	9667	0.23		42568.6	11390	4.69
42605.2	27245	0.64		42580.9	14847	6.12
42614	4232	0.1		42588.4	19862	8.18
42620.5	46249	1.09		42599.7	15640	6.44
42629.5	1637	0.04		42611.2	3180	1.31
42637.6	28301	0.67		42616	145	0.06
42647.9	2451	0.06		42622.2	9317	3.84
42654.6	16406	0.39		42630.5	2910	1.2
42672.6	8938	0.21		42638.6	5054	2.08
42682	15864	0.37		42646.5	18418	7.59
42695.1	12612	0.3		42660.3	30423	12.53
42700.5	62009	1.46		42675.1	5194	2.14
42706.3	30381	0.71		42681.4	5467	2.25
42715.7	10743	0.25		42692	6915	2.85
42724	8336	0.2		42696.8	11046	4.55
42736.1	39916	0.94		42701.9	20531	8.46
42742.9	2638	0.06		42711.9	1173	0.48
42750.9	19305	0.45		42717.8	4078	1.68
42756	5073	0.12		42722.8	6078	2.5
42761.9	2371	0.06		42732.4	10918	4.5
42778.7	2236	0.05		42741.5	17793	7.33
42789.6	7834	0.18		42749.3	31273	12.88
42798.8	30469	0.72		42761.1	27927	11.51
42805.9	6666	0.16		42768.4	24874	10.25
42818.2	22934	0.54		42774.9	13455	5.54
42831.2	17010	0.4		42785.2	8216	3.39
42837.6	26032	0.61		42790.9	6454	2.66
42842.9	20199	0.47		42796.3	16328	6.73
42858.6	33941	0.8		42801.4	9707	4
42866	23816	0.56		42818.5	2455	1.01
42872.3	12470	0.29		42831	9278	3.82
42879.8	52315	1.23		42836.9	9156	3.77
42886	16217	0.38		42842.9	2598	1.07
42895.2	40920	0.96		42854.4	6999	2.88
42904.5	10760	0.25		42860.6	27280	11.24
42916.3	32620	0.77		42867.4	4248	1.75
42921.8	45344	1.07		42876.1	4388	1.81
42936.2	39669	0.93		42886.4	3326	1.37
42945.7	24453	0.57		42898	7859	3.24
42957.1	27435	0.64		42904.4	34660	14.28
42964.6	26415	0.62		42910.5	6184	2.55
42969.6	13609	0.32		42915.2	11712	4.83
42979.6	13419	0.32		42920.5	2034	0.84
42989.5	1338	0.03		42925	5838	2.41
42996.9	37074	0.87		42934.8	429	0.18
43004	20824	0.49		42940.8	7484	3.08
43010	2862	0.07		42949.4	14992	6.18
43017.5	15536	0.37		42957.9	6194	2.55
43027.3	12182	0.29		42965	2317	0.95
43032.5	42241	0.99		42971	4237	1.75
43040.9	30607	0.72		42983	2826	1.16
43051.9	8219	0.19		42991.6	10399	4.28
43059	11195	0.26		43004.5	18242	7.52
43066.6	8156	0.19		43013.3	5897	2.43
43074.6	21810	0.51		43020.2	3235	1.33
43085.9	59423	1.4		43030.8	64572	26.6
43091.1	28515	0.67		43039.4	26035	10.73
43102.7	51931	1.22		43047.7	29855	12.3
43111.3	5523	0.13		43060.6	4108	1.69
43117.2	32303	0.76		43067.3	17475	7.2
43122.4	18068	0.42		43075.9	36078	14.86
43131.3	26224	0.62		43081	546	0.22
43142.6	10849	0.25		43088.2	2995	1.23
43158.1	6595	0.15		43093.6	20125	8.29
43168.2	9408	0.22		43101.8	16713	6.89
43176	10733	0.25		43107.4	34577	14.25
43181.1	6277	0.15		43115.5	35563	14.65
43186	13955	0.33		43121.3	9547	3.93
43193.6	35641	0.84		43127.7	2682	1.1
43200	18226	0.43		43139.1	12188	5.02
43218	10285	0.24		43145.9	9921	4.09
43226.9	6208	0.15		43151.7	3582	1.48
43238.2	12517	0.29		43157	1670	0.69
43251.9	8612	0.2		43163.9	7611	3.14
43260.5	10737	0.25		43173.3	22021	9.07
43270.1	13153	0.31		43189.4	4495	1.85
43288.7	10725	0.25		43196.7	20335	8.38
43297.8	61478	1.44		43213.5	675	0.28
43305.8	19264	0.45		43218	2406	0.99
43313.7	31941	0.75		43222.7	13988	5.76
43322.4	3722	0.09		43233.3	1271	0.52
43327.3	10123	0.24		43240.8	6119	2.52
43331.9	25670	0.6		43248.3	18924	7.8
43340.1	16366	0.38		43253	5341	2.2
43349.7	11512	0.27		43261.7	25215	10.39
43355.3	8011	0.19		43273.9	14934	6.15
43360	9603	0.23		43284.7	9074	3.74
43371.4	19303	0.45		43295.4	402	0.17
43378.9	4215	0.1		43302.6	12118	4.99
43392.8	22081	0.52		43312.1	14428	5.94
43402.6	7701	0.18		43320.9	9037	3.72
43412.6	16970	0.4		43331.5	2373	0.98
43424.6	30202	0.71		43338.1	7045	2.9
43430.5	30741	0.72		43347.7	2194	0.9
43437	3513	0.08		43353.6	3711	1.53
43441.7	31009	0.73		43362.5	4825	1.99
43446.8	25600	0.6		43367.3	18651	7.68
43462.1	34063	0.8		43378.3	897	0.37
43472.6	7549	0.18		43385	7488	3.08
43479	2606	0.06		43389.8	8349	3.44
43484.8	15739	0.37		43400	7564	3.12
43493.2	5213	0.12		43407.4	26444	10.89
43500.5	1419	0.03		43413.6	2510	1.03
43511.7	10743	0.25		43425	5040	2.08
43522.2	4372	0.1		43435.5	7662	3.16
43527.8	6742	0.16		43455.2	3825	1.58
43547.4	7528	0.18		43465.3	2166	0.89
43558.8	8944	0.21		43474.2	7744	3.19
43563.7	36646	0.86		43483.4	4876	2.01
43572.3	32014	0.75		43497.5	29271	12.06
43583.4	62286	1.46		43506.6	15129	6.23
43593.5	39990	0.94		43517	95	0.04
43597.9	98416	2.31		43525.2	6362	2.62
43606.3	8753	0.21		43534.8	9031	3.72
43611.7	15614	0.37		43541.5	8323	3.43
43618.4	36803	0.86		43548.4	14751	6.08
43634	3884	0.09		43557	900	0.37
43641.7	3035	0.07		43575.3	25795	10.63
43652.9	2102	0.05		43579.8	27632	11.38
43661.3	25407	0.6		43588.3	17451	7.19
43666	3788	0.09		43601.2	19808	8.16
43671.8	42485	1		43611	1061	0.44
43679	797	0.02		43620	1436	0.59
43688.9	33879	0.8		43625.5	10555	4.35
43697.5	5680	0.13		43632	974	0.4
43712.4	12430	0.29		43638.9	4395	1.81
43717.4	45203	1.06		43645.7	941	0.39
43728.2	3223	0.08		43651.7	12259	5.05
43735.4	17829	0.42		43657.4	9229	3.8
43746	63082	1.48		43661.9	2433	1
43750.7	7166	0.17		43672.1	32499	13.39
43756.3	6940	0.16		43680.5	6458	2.66
43766.4	9258	0.22		43686.7	476	0.2
43774.7	27825	0.65		43698.5	3364	1.39
43786.4	4327	0.1		43705.3	13327	5.49
43795.8	36147	0.85		43711.4	9551	3.93
43805.7	21505	0.51		43724.1	17111	7.05
43815	5981	0.14		43733.3	44640	18.39
43821.4	38289	0.9		43741.8	8509	3.51
43826.8	3544	0.08		43749.8	3576	1.47
43832.3	3618	0.09		43758.9	8333	3.43
43840.2	25679	0.6		43769.8	21126	8.7
43849.3	10028	0.24		43779	6033	2.49
43857.2	8298	0.19		43786.2	25680	10.58
43862.4	20783	0.49		43792.7	4686	1.93
43867.2	40466	0.95		43798.4	17897	7.37
43878.3	23655	0.56		43808	2830	1.17
43890	21173	0.5		43817.2	2436	1
43897.6	12032	0.28		43824.8	9864	4.06
43909.1	25533	0.6		43830.3	6712	2.77
43914.7	23670	0.56		43840.2	10124	4.17
43926.6	37915	0.89		43847.4	10388	4.28
43935.8	26837	0.63		43860.8	3628	1.49
43944.4	15059	0.35		43868.7	6038	2.49
43959.7	8863	0.21		43880.3	6646	2.74
43969.1	24731	0.58		43892	11092	4.57
43979.9	6521	0.15		43898.8	1990	0.82
43985.5	16034	0.38		43905.9	732	0.3
43993.3	8931	0.21		43916.7	5140	2.12
43999.7	5632	0.13		43924.1	12316	5.07
44006.2	16072	0.38		43930	1736	0.72
44012.1	59061	1.39		43936.6	2996	1.23
44021.2	46540	1.09		43943.8	3509	1.45
44030.5	19715	0.46		43952.3	2437	1
44039.7	9624	0.23		43956.6	2964	1.22
44047.4	15474	0.36		43968.8	2256	0.93
44051.8	23577	0.55		43979.9	10207	4.21
44061.1	14732	0.35		43987.7	12562	5.18
44075.3	7378	0.17		43994.4	19293	7.95
44079.9	20664	0.49		43999.7	15460	6.37
44088.9	12824	0.3		44010.5	7646	3.15
44096.3	8221	0.19		44019	48871	20.13
44109.8	15240	0.36		44023.7	6838	2.82
44114.7	26075	0.61		44034.6	4178	1.72
44120.9	13674	0.32		44046.3	7603	3.13
44126.2	20324	0.48		44053.9	10116	4.17
44132.9	27476	0.65		44061.3	3355	1.38
44141	37224	0.87		44066.6	27201	11.21
44151	38025	0.89		44075.4	12530	5.16
44160.8	9317	0.22		44082.2	2030	0.84
44168.1	67154	1.58		44092.7	8345	3.44
44179	60678	1.43		44098.4	2918	1.2
44187	59249	1.39		44106.8	5062	2.09
44199.8	51731	1.22		44115.9	7968	3.28
44204.6	11518	0.27		44125.5	4983	2.05
44219	51182	1.2		44135.7	4305	1.77
44225.8	43980	1.03		44146.7	398	0.16
44235.1	84515	1.99		44152.6	11510	4.74
44243	1682	0.04		44170.4	16711	6.88
44248.9	60030	1.41		44183.5	13737	5.66
44265.7	2024	0.05		44190.4	2298	0.95
44273	5660	0.13		44199.6	18366	7.57
44280	18982	0.45		44214.8	13632	5.62
44286.7	14662	0.34		44222.9	32464	13.37
44292.3	18982	0.45		44227.6	15541	6.4
44301.9	15247	0.36		44238.3	71049	29.27
44325.6	29065	0.68		44248.1	10445	4.3
44337	3930	0.09		44256.1	22545	9.29
44349.1	14470	0.34		44261.1	3161	1.3
44355.3	17859	0.42		44269	8884	3.66
44371	67302	1.58		44281.4	6544	2.7
44375.6	40350	0.95		44296.7	9687	3.99
44390	19132	0.45		44304	14016	5.77
44399.8	1479	0.03		44316.1	14237	5.87
44406.7	38145	0.9		44322.7	5457	2.25
44415.8	7750	0.18		44335.7	6215	2.56
44423.9	20805	0.49		44342.3	3830	1.58
44435.9	10402	0.24		44350.3	1931	0.8
44448.5	13173	0.31		44369.2	18626	7.67
44452.8	10601	0.25		44383.7	31971	13.17
44459	15200	0.36		44391.2	6701	2.76
44471.5	13575	0.32		44396.9	5359	2.21
44478.6	12276	0.29		44404.3	32759	13.5
44489.6	29862	0.7		44412.9	909	0.37
44498.6	1080	0.03		44423.2	8254	3.4
44505.4	29263	0.69		44429.6	8997	3.71
44515.5	15021	0.35		44439	14439	5.95
44522.1	41154	0.97		44448.9	2086	0.86
44528.6	4718	0.11		44462.6	5998	2.47
44536	9111	0.21		44471.7	13331	5.49
44550.1	18274	0.43		44485.7	27634	11.39
44560.3	2974	0.07		44494.5	5442	2.24
44566.9	44240	1.04		44502	1604	0.66
44572.5	7084	0.17		44510.6	849	0.35
44578.5	5678	0.13		44517	834	0.34
44586.2	57941	1.36		44523.2	12752	5.25
44594.7	1669	0.04		44529.6	1329	0.55
44602.5	19951	0.47		44538.3	2344	0.97
44610.5	5232	0.12		44545.7	6492	2.67
44621.7	39192	0.92		44556.6	4841	1.99
44634.8	41913	0.98		44563.7	39728	16.37
44650.4	21919	0.52		44573.9	16822	6.93
44660	6976	0.16		44581.5	13968	5.75
44665.9	5212	0.12		44592	1456	0.6
44670.7	3619	0.09		44597.2	4766	1.96
44677.6	2183	0.05		44604	3185	1.31
44686.3	5491	0.13		44614	11942	4.92
44697.9	71962	1.69		44624.7	22544	9.29
44717.1	21768	0.51		44634	6995	2.88
44723.4	13608	0.32		44656.5	17134	7.06
44735.6	6201	0.15		44666	9044	3.73
44742.4	9329	0.22		44672.2	5064	2.09
44747.4	20964	0.49		44677.9	5163	2.13
44754.3	15885	0.37		44684	3341	1.38
44760.1	11765	0.28		44698.6	12514	5.16
44764.9	17263	0.41		44706	7919	3.26
44771.5	21347	0.5		44716.1	2931	1.21
44780.8	2122	0.05		44721.3	3423	1.41
44789.1	20563	0.48		44732.6	7446	3.07
44799.1	33219	0.78		44739.5	14684	6.05
44807.2	43253	1.02		44752.9	19036	7.84
44813.4	23278	0.55		44767	24161	9.95
44822.6	5181	0.12		44781.5	8989	3.7
44830.8	21102	0.5		44787.5	19855	8.18
44837	24787	0.58		44797.8	6368	2.62
44843.3	82095	1.93		44812.2	7754	3.19
44851.8	40447	0.95		44817	6237	2.57
44862.8	21795	0.51		44822	1343	0.55
44871.5	6136	0.14		44828	2496	1.03
44879.7	46370	1.09		44836.9	14186	5.84
44894.4	26456	0.62		44849.5	7066	2.91
44903.3	22799	0.54		44856.8	10377	4.28
44915.1	65751	1.55		44869.9	11485	4.73
44925	13376	0.31		44888.9	15916	6.56
44932.6	53113	1.25		44908.3	2614	1.08
44940.4	7626	0.18		44918.1	12691	5.23
44947.8	31978	0.75		44927.3	2713	1.12
44957.6	50106	1.18		44932.3	2709	1.12
44968.4	19478	0.46		44942.5	11590	4.77
44973.5	31251	0.73		44952.5	17043	7.02
44978.1	43998	1.03		44960.5	9127	3.76
44984.1	28006	0.66		44969.9	4266	1.76
44999	20607	0.48		44975	4857	2
45005.3	20902	0.49		44982.1	2599	1.07
45022.2	15326	0.36		44991	9383	3.87
45035.5	30802	0.72		45001.9	12440	5.13
45043	16183	0.38		45016.6	8632	3.56
45052.6	54964	1.29		45021.6	12614	5.2
45060.6	1670	0.04		45033.2	21197	8.73
45070.3	23328	0.55		45042.3	21638	8.91
45084.3	8294	0.19		45049.1	2805	1.16
45089.2	12081	0.28		45065.6	26427	10.89
45094	2584	0.06		45080.5	8486	3.5
45100.3	21329	0.5		45094.4	7712	3.18
45108	11743	0.28		45103.5	5695	2.35
45121.9	6768	0.16		45109.6	3771	1.55
45128.4	12154	0.29		45121	3649	1.5
45134.9	33123	0.78		45126.5	6863	2.83
45141	30443	0.72		45131.4	3813	1.57
45153.7	8870	0.21		45143.5	27289	11.24
45165.7	10548	0.25		45153.8	18839	7.76
45173	32278	0.76		45160.2	24435	10.07
45179.2	16215	0.38		45168.3	15155	6.24
45192.8	13634	0.32		45177.7	12721	5.24
45200.8	19674	0.46		45188.9	5404	2.23
45207.2	415	0.01		45201.4	590	0.24
45215.7	14067	0.33		45205.9	2527	1.04
45231.2	15184	0.36		45216.3	5000	2.06
45253.6	10880	0.26		45221.4	9023	3.72
45262	20798	0.49		45230.1	12381	5.1
45268.6	4304	0.1		45238.4	20974	8.64
45275.2	43106	1.01		45244	12176	5.02
45286.8	12593	0.3		45260	391	0.16
45300.8	11406	0.27		45265.1	9873	4.07
45309.4	847	0.02		45272.1	12330	5.08
45317.2	10079	0.24		45285.5	27914	11.5
45327.3	32403	0.76		45296.2	2400	0.99
45334.5	35696	0.84		45303.6	8569	3.53
45343.3	45841	1.08		45311.3	6939	2.86
45363.4	14483	0.34		45317.5	1405	0.58
45368.7	16154	0.38		45325.1	7152	2.95
45381.8	14904	0.35		45336.6	6609	2.72
45397.1	18430	0.43		45344.5	15036	6.19
45403.9	18786	0.44		45352.2	16634	6.85
45408.9	5843	0.14		45363	7604	3.13
45414.5	15259	0.36		45371.3	1230	0.51
45420.2	6374	0.15		45384	7287	3
45427.6	5169	0.12		45393.7	1842	0.76
45434.3	23494	0.55		45401	3964	1.63
45440.3	39205	0.92		45417.5	30797	12.69
45452.5	28470	0.67		45432.4	51621	21.27
45460.9	22050	0.52		45446.7	35817	14.76
45471.3	16496	0.39		45464.9	7281	3
45479	5827	0.14		45472.4	1795	0.74
45488.9	19039	0.45		45477.7	1423	0.59
45496.7	40589	0.95		45488.5	3667	1.51
45508.9	8422	0.2		45497.5	12084	4.98
45517	22438	0.53		45502.2	14849	6.12
45525.9	1859	0.04		45508.8	37988	15.65
45535.1	64814	1.52		45516.2	26758	11.02
45546.2	25414	0.6		45526.2	2645	1.09
45553.9	12637	0.3		45531.9	3515	1.45
45563.7	51277	1.2		45540.8	1876	0.77
45571	3913	0.09		45554.8	2901	1.2
45576.3	8068	0.19		45565.8	4052	1.67
45589.3	27179	0.64		45571.8	13720	5.65
45600.6	25249	0.59		45580.2	15727	6.48
45612.4	3264	0.08		45590.1	2984	1.23
45622.5	18332	0.43		45603.7	8488	3.5
45636.4	19047	0.45		45611.3	7375	3.04
45646	2623	0.06		45621.2	3597	1.48
45653.8	5579	0.13		45627.1	10764	4.43
45661.1	10974	0.26		45632.8	3060	1.26
45669	8384	0.2		45651	7863	3.24
45681.9	14727	0.35		45664.3	3387	1.4
45690.7	54582	1.28		45674.1	9124	3.76
45701.7	16708	0.39		45681	16139	6.65
45711.4	59233	1.39		45689.5	34625	14.27
45722.1	7845	0.18		45699.1	12114	4.99
45726.7	8780	0.21		45710.7	242721	100
45735.5	3779	0.09		45724.7	31188	12.85
45744.5	14815	0.35		45729.5	41347	17.03
45750.6	37528	0.88		45739.8	19126	7.88
45759.7	6664	0.16		45748.5	3711	1.53
45772.6	10618	0.25		45761.2	27323	11.26
45779.9	2317	0.05		45778.6	6255	2.58
45790	10736	0.25		45790.8	6693	2.76
45795.8	18136	0.43		45797.7	1003	0.41
45806.4	36205	0.85		45810	20149	8.3
45816	18770	0.44		45817.9	15941	6.57
45828.4	10027	0.24		45824.9	2030	0.84
45834.5	3626	0.09		45831.2	7055	2.91
45841.6	7772	0.18		45841.3	3408	1.4
45850.7	10670	0.25		45847.4	1215	0.5
45861.4	86310	2.03		45854.1	11668	4.81
45876.2	439145	10.32		45866.6	17498	7.21
45881.3	17078	0.4		45876.8	20127	8.29
45888.8	3121	0.07		45893.1	30189	12.44
45894.3	1456273	34.22		45898.9	11563	4.76
45903.7	87	0		45910.1	27836	11.47
45912.7	2299240	54.03		45920.2	3815	1.57
45918.8	4610	0.11		45930	19941	8.22
45931.5	142282	3.34		45941.5	9708	4
45949.6	41636	0.98		45946.3	3739	1.54
45958	2421	0.06		45954	14543	5.99
45965.3	21774	0.51		45963.3	10564	4.35
45971.6	10013	0.24		45968.3	8544	3.52
45980.6	7443	0.17		45976.8	5454	2.25
45992.2	24033	0.56		45984.1	6331	2.61
46004.8	13708	0.32		45995.2	553	0.23
46013.8	34834	0.82		46001.8	1232	0.51
46024.5	21896	0.51		46010.3	4968	2.05
46039.6	8872	0.21		46018.6	33249	13.7
46049.3	13239	0.31		46028.6	13706	5.65
46055.1	2637	0.06		46041.8	4261	1.76
46060.7	16017	0.38		46053.9	5666	2.33
46075.9	37893	0.89		46061	2875	1.18
46082	54964	1.29		46065.7	4637	1.91
46091.3	9593	0.23		46070.5	5429	2.24
46097.4	44976	1.06		46078.3	10619	4.37
46107.7	19586	0.46		46084.8	2054	0.85
46113.5	75600	1.78		46089.8	6126	2.52
46121.6	30412	0.71		46096.4	12363	5.09
46132.4	7646	0.18		46101.5	3390	1.4
46140	759	0.02		46111.6	20677	8.52
46151.7	19402	0.46		46117.6	3799	1.57
46157.4	1602	0.04		46124.9	2667	1.1
46162.7	22520	0.53		46135.1	10790	4.45
46169.8	9676	0.23		46146.3	16565	6.82
46178.5	9961	0.23		46154.9	13749	5.66
46188.9	7343	0.17		46167.5	18815	7.75
46197.7	11634	0.27		46177	3628	1.49
46209.6	31267	0.73		46182.8	18621	7.67
46225.6	24943	0.59		46193	2025	0.83
46241.3	88710	2.08		46198.8	2485	1.02
46246	29075	0.68		46209.1	13491	5.56
46258.2	115271	2.71		46217.2	11303	4.66
46271	2124	0.05		46223.8	11068	4.56
46277.4	167237	3.93		46229.7	12395	5.11
46290.2	10864	0.26		46235.9	16916	6.97
46299.4	5750	0.14		46245.2	30577	12.6
46307.1	46512	1.09		46252.6	12734	5.25
46313	10405	0.24		46260.7	14168	5.84
46318.7	12090	0.28		46269.8	2264	0.93
46329.3	6679	0.16		46275.1	1494	0.62
46335	15653	0.37		46280.2	6822	2.81
46344.4	7285	0.17		46288.3	5617	2.31
46353	4141	0.1		46304.1	9452	3.89
46361.7	8823	0.21		46313.2	15363	6.33
46370.4	2487	0.06		46327	24648	10.15
46374.8	11319	0.27		46335.4	5974	2.46
46380.8	15494	0.36		46344.4	13279	5.47
46386.1	38093	0.9		46352.1	2792	1.15
46401.7	147208	3.46		46358.3	3211	1.32
46411.9	2113	0.05		46364.1	11430	4.71
46421.4	227819	5.35		46371.4	10453	4.31
46440.4	400496	9.41		46383.1	5474	2.26
46458.7	50428	1.19		46392.5	2330	0.96
46470.3	32062	0.75		46397.8	9458	3.9
46477.7	4544	0.11		46406.2	946	0.39
46483.7	15251	0.36		46412.8	14744	6.07
46494.4	13330	0.31		46417.9	14206	5.85
46501.4	15660	0.37		46427.2	8312	3.42
46511.3	8189	0.19		46435.8	4402	1.81
46517.9	26984	0.63		46447.3	19644	8.09
46528.2	15239	0.36		46452.8	18301	7.54
46535.8	32098	0.75		46459.5	4203	1.73
46548.2	28282	0.66		46469.9	4192	1.73
46565.2	116545	2.74		46481.2	10673	4.4
46584.2	396204	9.31		46492.6	5575	2.3
46602.4	444023	10.43		46498.5	1080	0.44
46609.7	13644	0.32		46504.1	23762	9.79
46620.2	13409	0.32		46515	4595	1.89
46626.8	26444	0.62		46523.2	3816	1.57
46635.5	8205	0.19		46530.9	12536	5.16
46640.8	15751	0.37		46542.1	12842	5.29
46647.2	11260	0.26		46556.4	12542	5.17
46653.1	21605	0.51		46572.9	12274	5.06
46661.1	31479	0.74		46581.2	11546	4.76
46669.3	13052	0.31		46591.3	20731	8.54
46675.4	18095	0.43		46609	4902	2.02
46683.6	5080	0.12		46615.3	13778	5.68
46692.4	18876	0.44		46626.1	2370	0.98
46703	83290	1.96		46635.9	3140	1.29
46707.9	22286	0.52		46642.7	9839	4.05
46721.2	10136	0.24		46650	1006	0.41
46727.5	80491	1.89		46656.8	12542	5.17
46738.8	24018	0.56		46663.2	18469	7.61
46746.5	346052	8.13		46670.5	15387	6.34
46759.5	34250	0.8		46682.7	5621	2.32
46764.9	1002942	23.57		46687.3	2462	1.01
46771	2576	0.06		46694.5	26982	11.12
46776.4	45144	1.06		46704.9	15344	6.32
46784.1	87020	2.04		46712.9	5555	2.29
46794.5	26873	0.63		46721.9	20651	8.51
46808	48229	1.13		46734.8	6399	2.64
46817.7	3887	0.09		46747.1	7531	3.1
46824.9	8008	0.19		46759.3	27541	11.35
46833.5	8296	0.19		46765	18166	7.48
46841	9827	0.23		46778.2	11316	4.66
46846.2	27204	0.64		46786.4	8493	3.5
46851.5	13994	0.33		46794.9	1705	0.7
46864.4	33552	0.79		46800.5	3549	1.46
46872.5	26784	0.63		46807.5	8809	3.63
46880.6	16803	0.39		46813	13921	5.74
46889.5	73363	1.72		46822.1	9117	3.76
46908.5	448939	10.55		46833.8	4832	1.99
46921.1	7660	0.18		46841.1	9930	4.09
46926.6	799287	18.78		46858.7	6643	2.74
46936	5317	0.12		46867	2011	0.83
46946.3	20156	0.47		46872.7	13431	5.53
46955.6	2343	0.06		46887.1	12125	5
46963.8	36289	0.85		46896.4	1992	0.82
46973.5	13175	0.31		46903.5	10568	4.35
46980.4	12886	0.3		46907.8	22333	9.2
46991.7	12406	0.29		46922.6	16546	6.82
46997.8	11472	0.27		46934.3	12209	5.03
47010.7	7617	0.18		46944.8	6857	2.83
47019.8	19115	0.45		46955.7	8445	3.48
47028.9	11860	0.28		46976.5	12354	5.09
47050.1	70904	1.67		46987.4	17684	7.29
47059.1	10471	0.25		47001.1	25412	10.47
47069.7	433469	10.19		47007.9	21693	8.94
47080	379	0.01		47018	1879	0.77
47088.6	1116034	26.23		47025.3	3017	1.24
47097.1	24757	0.58		47033.5	2766	1.14
47101.7	5384	0.13		47044.5	6173	2.54
47107.9	56579	1.33		47053.1	4100	1.69
47116	49645	1.17		47059.4	5363	2.21
47121.7	11990	0.28		47065.9	5536	2.28
47131.8	52972	1.24		47085.3	2788	1.15
47137.6	21109	0.5		47095.4	7569	3.12
47148.5	12733	0.3		47102.5	15605	6.43
47162	4661	0.11		47110.2	24674	10.17
47167.9	13665	0.32		47115.1	6268	2.58
47182.2	18040	0.42		47121.3	4772	1.97
47188.1	54465	1.28		47132	7729	3.18
47197.3	30041	0.71		47144.7	10312	4.25
47203.7	8086	0.19		47152.3	1854	0.76
47208.6	3877	0.09		47159.7	4635	1.91
47214.2	68309	1.61		47168.1	5682	2.34
47219.4	16708	0.39		47184.8	8133	3.35
47225	8716	0.2		47195.1	8697	3.58
47232.8	248080	5.83		47202.9	5035	2.07
47241.4	8944	0.21		47208.8	16383	6.75
47251	1668619	39.21		47215.4	10340	4.26
47259.6	1575	0.04		47230.5	18792	7.74
47270.4	49163	1.16		47238.3	12737	5.25
47292.8	24393	0.57		47250.1	21440	8.83
47297.6	14660	0.34		47263	1151	0.47
47310.7	25371	0.6		47271.9	2119	0.87
47315.8	19394	0.46		47277.4	2883	1.19
47328.8	69214	1.63		47288.9	14333	5.91
47334.8	13453	0.32		47293.8	8350	3.44
47349.9	33281	0.78		47305.5	39062	16.09
47362.7	16928	0.4		47314.2	4121	1.7
47370.4	42496	1		47327.4	36588	15.07
47379.7	39044	0.92		47335.2	22335	9.2
47394	160828	3.78		47342.3	23082	9.51
47401.7	10685	0.25		47349.3	13434	5.53
47413.4	1558804	36.63		47357.8	3156	1.3
47421.8	12036	0.28		47371.1	17103	7.05
47433.1	92344	2.17		47381.3	8710	3.59
47440.5	16083	0.38		47398.2	6233	2.57
47446.9	15728	0.37		47417	23916	9.85
47451.8	83331	1.96		47422	6993	2.88
47462.8	39185	0.92		47429.8	4252	1.75
47469.9	56962	1.34		47438.9	2477	1.02
47479	36	0		47447.1	10862	4.47
47486.7	12476	0.29		47457.2	19310	7.96
47494	31978	0.75		47463.9	671	0.28
47503.4	7162	0.17		47473.2	4255	1.75
47513.9	53709	1.26		47484.2	7428	3.06
47520.8	816	0.02		47495.1	6236	2.57
47527.3	16944	0.4		47505.7	9663	3.98
47537.6	80045	1.88		47511	2869	1.18
47545	6344	0.15		47515.5	8597	3.54
47550	73	0		47527.3	16986	7
47557.3	515283	12.11		47539.3	3916	1.61
47563	7701	0.18		47559.7	8925	3.68
47575.6	4255482	100		47576.1	98213	40.46
47583.2	2820	0.07		47587.9	20219	8.33
47588.4	34951	0.82		47600	16865	6.95
47595.5	229996	5.4		47605.8	21014	8.66
47604	3868	0.09		47612.8	13967	5.75
47613.7	153537	3.61		47622.8	5834	2.4
47628.5	192939	4.53		47631.8	5390	2.22
47640	23642	0.56		47638.8	13966	5.75
47645.2	25970	0.61		47652.1	17274	7.12
47655.7	66508	1.56		47661	9515	3.92
47675.5	330788	7.77		47671	26804	11.04
47688	10011	0.24		47676.6	6381	2.63
47694.7	65944	1.55		47682.7	11404	4.7
47703.2	33675	0.79		47687.8	6775	2.79
47712.3	41179	0.97		47693.5	7864	3.24
47720.8	35031	0.82		47703.8	8400	3.46
47734.1	85784	2.02		47720.6	4686	1.93
47747	33009	0.78		47727.3	13898	5.73
47754.4	3436	0.08		47735.6	20835	8.58
47760.4	19400	0.46		47744.2	21275	8.77
47766.9	11826	0.28		47752.6	15092	6.22
47773.4	22247	0.52		47758	17469	7.2
47779.2	25741	0.6		47762.6	30305	12.49
47791	22474	0.53		47776.2	3835	1.58
47797.3	15823	0.37		47783.1	4330	1.78
47806.3	5565	0.13		47791.6	16935	6.98
47813.3	80462	1.89		47799.9	9471	3.9
47825.3	63764	1.5		47806.5	38005	15.66
47830.1	27140	0.64		47811.9	28273	11.65
47839.8	26341	0.62		47816.9	37778	15.56
47861.2	19784	0.46		47823.5	24509	10.1
47866	11246	0.26		47829.9	8752	3.61
47871.4	28997	0.68		47835.3	12096	4.98
47879.6	15244	0.36		47841.1	5058	2.08
47887	39009	0.92		47850.8	18541	7.64
47893.4	9633	0.23		47861.2	15738	6.48
47900.8	35802	0.84		47884.3	52783	21.75
47910.8	12035	0.28		47895.1	7096	2.92
47920.5	26815	0.63		47903.1	8425	3.47
47929.1	15695	0.37		47916.2	6173	2.54
47934.8	10153	0.24		47927.3	5794	2.39
47939.9	11354	0.27		47934.9	11542	4.76
47951.5	27920	0.66		47941	3087	1.27
47962.4	1712	0.04		47949.7	6853	2.82
47970.2	16227	0.38		47954.8	9866	4.06
47981.1	28313	0.67		47961.6	6387	2.63
47988.8	18167	0.43		47970.8	926	0.38
47995.9	8655	0.2		47980.7	16444	6.77
48003.5	9041	0.21		47988.2	9348	3.85
48011.6	25318	0.59		47994.2	3638	1.5
48017.6	21467	0.5
48024	3923	0.09
48028.6	7121	0.17
48036.6	21444	0.5
48047.6	15206	0.36
48059.6	3037	0.07
48070.6	18715	0.44
48084.8	12118	0.28
48091	10496	0.25
48101.4	49997	1.17
48114.9	23839	0.56
48123.5	25830	0.61
48135.2	7967	0.19
48145.9	44136	1.04
48154.8	11661	0.27
48163.8	5427	0.13
48168.9	60576	1.42
48178.6	603	0.01
48185.1	11035	0.26
48195	15096	0.35
48206.4	8168	0.19
48215.2	31346	0.74
48222	2751	0.06
48231	22827	0.54
48239.4	18957	0.45
48244.4	15337	0.36
48250.3	51772	1.22
48260.6	22815	0.54
48269.6	26878	0.63
48278.2	56725	1.33
48288.9	17766	0.42
48297.4	14324	0.34
48307.2	31973	0.75
48318.6	32113	0.75
48328.1	8417	0.2
48333.4	8624	0.2
48338.3	28993	0.68
48345.2	17503	0.41
48355.2	36520	0.86
48367.1	5342	0.13
48377.3	4755	0.11
48385.9	15272	0.36
48393.1	12134	0.29
48399.3	23404	0.55
48406.4	10785	0.25
48413	5467	0.13
48421.1	11172	0.26
48427.8	29124	0.68
48435	8735	0.21
48442.8	69058	1.62
48453.4	12996	0.31
48464.2	28996	0.68
48473.1	15588	0.37
48483.6	22723	0.53
48490.5	9007	0.21
48498.9	19642	0.46
48504.4	19050	0.45
48509.7	8860	0.21
48522.6	16713	0.39
48533	1734	0.04
48538.8	8599	0.2
48544	31675	0.74
48548.9	2242	0.05
48554	1786	0.04
48563.4	17809	0.42
48571.9	19373	0.46
48578.8	48402	1.14
48588.5	18529	0.44
48597.4	27098	0.64
48604.1	11265	0.26
48611.1	21962	0.52
48627.3	43133	1.01
48637	8910	0.21
48644.1	46381	1.09
48659.7	11681	0.27
48665.8	31147	0.73
48674.2	4263	0.1
48680.6	6046	0.14
48688	30141	0.71
48695.8	17459	0.41
48712.9	28643	0.67
48721.1	9272	0.22
48726.1	10254	0.24
48736.2	24503	0.58
48741	12469	0.29
48752.3	8053	0.19
48758.7	7622	0.18
48766.4	7910	0.19
48771.5	2280	0.05
48776	23	0
48783.8	35960	0.85
48800.4	24446	0.57
48807	377	0.01
48812.1	8039	0.19
48816.6	6056	0.14
48826.2	27771	0.65
48833.1	4458	0.1
48838	18710	0.44
48843.3	36008	0.85
48849.4	2854	0.07
48858.4	22319	0.52
48865.5	6728	0.16
48876	37351	0.88
48881.4	20877	0.49
48891.8	5152	0.12
48900.7	6436	0.15
48911.8	5103	0.12
48922.1	19741	0.46
48929	7936	0.19
48934	15670	0.37
48939.4	9341	0.22
48947.2	13180	0.31
48955.4	37742	0.89
48968.3	9321	0.22
48975.4	33683	0.79
48981.6	12518	0.29
48990.4	32808	0.77
48998.6	13197	0.31
49004	758	0.02
49016.9	20866	0.49
49025.2	876	0.02
49029.7	11322	0.27
49036.7	19881	0.47
49043.4	4994	0.12
49055.1	27936	0.66
49066.1	10224	0.24
49075.3	11164	0.26
49083.1	4413	0.1
49088.4	11082	0.26
49096.2	11303	0.27
49106.2	24341	0.57
49115.3	22029	0.52
49122.7	14560	0.34
49131.9	27892	0.66
49139.6	22492	0.53
49148.4	15685	0.37
49154.1	10090	0.24
49160.8	2815	0.07
49168.1	69429	1.63
49177.1	29794	0.7
49185.1	37521	0.88
49196	24067	0.57
49205	11528	0.27
49211.5	3047	0.07
49215.9	13164	0.31
49224	26492	0.62
49231.1	8712	0.2
49248.5	18395	0.43
49265.5	70583	1.66
49271.1	25713	0.6
49277.1	12197	0.29
49284.7	25935	0.61
49296.2	14233	0.33
49309	24230	0.57
49319	32658	0.77
49329.4	15056	0.35
49339	2669	0.06
49347.3	17460	0.41
49355.3	32720	0.77
49361.8	21059	0.49
49367.4	21800	0.51
49377.6	8041	0.19
49386.2	8197	0.19
49398.5	32954	0.77
49404	3885	0.09
49416.7	25906	0.61
49428.1	11226	0.26
49434.7	23882	0.56
49442.9	21040	0.49
49450.6	26748	0.63
49461	14033	0.33
49468	21076	0.5
49481.1	59497	1.4
49490.5	30355	0.71
49498	10639	0.25
49508	17428	0.41
49514	25931	0.61
49526.3	42283	0.99
49536.8	8699	0.2
49546.4	22894	0.54
49555.9	31074	0.73
49563.6	23162	0.54
49570.6	17236	0.41
49580.4	21807	0.51
49594.2	30387	0.71
49600	36066	0.85
49611.9	30827	0.72
49621	6380	0.15
49628.3	35078	0.82
49632.9	60709	1.43
49643.5	15718	0.37
49650.6	32687	0.77
49661.5	21583	0.51
49669.5	64726	1.52
49679.2	25672	0.6
49686.3	31730	0.75
49696	23846	0.56
49702.4	22509	0.53
49711.4	16661	0.39
49729.3	16723	0.39
49734.1	1021	0.02
49738.8	7927	0.19
49747.1	29700	0.7
49760.5	66649	1.57
49772.7	29179	0.69
49778.3	20338	0.48
49783.4	6635	0.16
49788	2159	0.05
49795.8	23151	0.54
49805.4	23884	0.56
49810.4	16556	0.39
49819	18374	0.43
49829.6	35551	0.84
49839	28007	0.66
49844.7	58204	1.37
49863.4	20507	0.48
49868.7	5727	0.13
49881.1	9000	0.21
49890.7	8202	0.19
49898.9	11953	0.28
49906.9	38074	0.89
49915.1	20134	0.47
49923.9	4242	0.1
49935.8	15193	0.36
49943.9	4079	0.1
49953.2	35233	0.83
49967.6	17422	0.41
49983.4	21307	0.5
49995.2	6030	0.14

## Sheet: Fig. 3a
	C4F baseline				C4F + PLC					CfSN				CfSN + PLC				CfSN + PLC + CSN				CfSN + PLC + R9L
Long name	time	time	time	polarization	time	time	time	polarization		time	time	time	polarization	time	time	time	polarization	time	time	time	polarization
unit	s	min	min	mP	s	s	min	mP		s	s	min	mP	s	s	min	mP	s	s	min	mP	s	s	min	mP
description				C4F				C4F + PLC					CfSN				CfSN + PLC				CfSN + PLC + CSN				CfSN + PLC + R9L
F(x)		B/60	C-3.725			F+22	F/60				M-223.5	O/60			Q-223.5	B/60			A-223.5	B/60			A-223.5	B/60
	0	0	-3.725	32.3	0	22	0.36667	30.4		0	-223.5	-3.725	33.6	248.5	25	0.41667	45.1	1775	1551.5	25.8583	83	1773	1549.5	25.825	93.7
	1.5	0.025	-3.7	30.7	1.5	23.5	0.39167	30.6		1.5	-222	-3.7	33	250	26.5	0.44167	46.1	1776.5	1553	25.8833	82.2	1774.5	1551	25.85	92.1
	3	0.05	-3.675	30.4	3	25	0.41667	29.6		3	-220.5	-3.675	33.8	251.5	28	0.46667	46.9	1778	1554.5	25.9083	81.2	1776	1552.5	25.875	92.9
	4.5	0.075	-3.65	31.6	4.5	26.5	0.44167	29.6		4.5	-219	-3.65	33.6	253	29.5	0.49167	46.5	1779.5	1556	25.9333	81.5	1777.5	1554	25.9	93.1
	6	0.1	-3.625	32.6	6	28	0.46667	29		6	-217.5	-3.625	33.6	254.5	31	0.51667	47	1781	1557.5	25.9583	83.2	1779	1555.5	25.925	92.5
	7.5	0.125	-3.6	32.2	7.5	29.5	0.49167	30.2		7.5	-216	-3.6	32.8	256	32.5	0.54167	47.2	1782.5	1559	25.9833	79.4	1780.5	1557	25.95	92.7
	9	0.15	-3.575	33.1	9	31	0.51667	29		9	-214.5	-3.575	33.3	257.5	34	0.56667	48.1	1784	1560.5	26.0083	79.3	1782	1558.5	25.975	91.9
	10.5	0.175	-3.55	33.3	10.5	32.5	0.54167	28.8		10.5	-213	-3.55	33.6	259	35.5	0.59167	49.2	1785.5	1562	26.0333	79	1783.5	1560	26	91.3
	12	0.2	-3.525	33	12	34	0.56667	29.6		12	-211.5	-3.525	32.9	260.5	37	0.61667	49.1	1787	1563.5	26.0583	78.1	1785	1561.5	26.025	90.7
	13.5	0.225	-3.5	33.1	13.5	35.5	0.59167	27.5		13.5	-210	-3.5	33	262	38.5	0.64167	48.4	1788.5	1565	26.0833	79.1	1786.5	1563	26.05	91.4
	15	0.25	-3.475	32.4	15	37	0.61667	29.2		15	-208.5	-3.475	32.7	263.5	40	0.66667	49.4	1790	1566.5	26.1083	77.7	1788	1564.5	26.075	92
	16.5	0.275	-3.45	31.4	16.5	38.5	0.64167	29.6		16.5	-207	-3.45	33.6	265	41.5	0.69167	50.6	1791.5	1568	26.1333	77.5	1789.5	1566	26.1	91.8
	18	0.3	-3.425	31.9	18	40	0.66667	29.5		18	-205.5	-3.425	32.4	266.5	43	0.71667	49.8	1793	1569.5	26.1583	78.6	1791	1567.5	26.125	90.9
	19.5	0.325	-3.4	30.8	19.5	41.5	0.69167	30.2		19.5	-204	-3.4	33.3	268	44.5	0.74167	50.6	1794.5	1571	26.1833	78.4	1792.5	1569	26.15	91
	21	0.35	-3.375	32.3	21	43	0.71667	29.8		21	-202.5	-3.375	33.8	269.5	46	0.76667	50	1796	1572.5	26.2083	78.3	1794	1570.5	26.175	91
	22.5	0.375	-3.35	32	22.5	44.5	0.74167	30.4		22.5	-201	-3.35	33.2	271	47.5	0.79167	50.2	1797.5	1574	26.2333	77.7	1795.5	1572	26.2	93.4
	24	0.4	-3.325	32.1	24	46	0.76667	30		24	-199.5	-3.325	32.7	272.5	49	0.81667	50.8	1799	1575.5	26.2583	76.9	1797	1573.5	26.225	91.2
	25.5	0.425	-3.3	31.1	25.5	47.5	0.79167	29.9		25.5	-198	-3.3	32.7	274	50.5	0.84167	52.7	1800.5	1577	26.2833	77.3	1798.5	1575	26.25	91.3
	27	0.45	-3.275	30.8	27	49	0.81667	29.3		27	-196.5	-3.275	33.8	275.5	52	0.86667	51.5	1802	1578.5	26.3083	75.8	1800	1576.5	26.275	92.8
	28.5	0.475	-3.25	30.9	28.5	50.5	0.84167	30.1		28.5	-195	-3.25	32.6	277	53.5	0.89167	52.3	1803.5	1580	26.3333	76.8	1801.5	1578	26.3	91.9
	30	0.5	-3.225	31.1	30	52	0.86667	29.5		30	-193.5	-3.225	33.1	278.5	55	0.91667	51.9	1805	1581.5	26.3583	75.4	1803	1579.5	26.325	90.3
	31.5	0.525	-3.2	31.6	31.5	53.5	0.89167	29.4		31.5	-192	-3.2	32.3	280	56.5	0.94167	52.2	1806.5	1583	26.3833	76.1	1804.5	1581	26.35	91.6
	33	0.55	-3.175	31	33	55	0.91667	29.1		33	-190.5	-3.175	33.6	281.5	58	0.96667	52.2	1808	1584.5	26.4083	76	1806	1582.5	26.375	92
	34.5	0.575	-3.15	31.5	34.5	56.5	0.94167	29		34.5	-189	-3.15	33.7	283	59.5	0.99167	51.6	1809.5	1586	26.4333	74.7	1807.5	1584	26.4	91.9
	36	0.6	-3.125	32.3	36	58	0.96667	28.8		36	-187.5	-3.125	32.3	284.5	61	1.01667	52.9	1811	1587.5	26.4583	75.2	1809	1585.5	26.425	92.2
	37.5	0.625	-3.1	31.8	37.5	59.5	0.99167	28.9		37.5	-186	-3.1	32.7	286	62.5	1.04167	52.5	1812.5	1589	26.4833	75.7	1810.5	1587	26.45	90.5
	39	0.65	-3.075	31.7	39	61	1.01667	29.9		39	-184.5	-3.075	32.7	287.5	64	1.06667	54.5	1814	1590.5	26.5083	74.1	1812	1588.5	26.475	90.2
	40.5	0.675	-3.05	32.3	40.5	62.5	1.04167	29.1		40.5	-183	-3.05	32.9	289	65.5	1.09167	53	1815.5	1592	26.5333	75.5	1813.5	1590	26.5	91.3
	42	0.7	-3.025	31.2	42	64	1.06667	28.6		42	-181.5	-3.025	32.6	290.5	67	1.11667	53	1817	1593.5	26.5583	73.9	1815	1591.5	26.525	91
	43.5	0.725	-3	31.6	43.5	65.5	1.09167	28.6		43.5	-180	-3	32.7	292	68.5	1.14167	53.2	1818.5	1595	26.5833	74.3	1816.5	1593	26.55	90.3
	45	0.75	-2.975	33.2	45	67	1.11667	29.2		45	-178.5	-2.975	32.2	293.5	70	1.16667	54.2	1820	1596.5	26.6083	74.8	1818	1594.5	26.575	89.9
	46.5	0.775	-2.95	32.2	46.5	68.5	1.14167	29.4		46.5	-177	-2.95	32.6	295	71.5	1.19167	54.3	1821.5	1598	26.6333	73.8	1819.5	1596	26.6	91.4
	48	0.8	-2.925	32.1	48	70	1.16667	28.9		48	-175.5	-2.925	33	296.5	73	1.21667	54	1823	1599.5	26.6583	74.9	1821	1597.5	26.625	90.6
	49.5	0.825	-2.9	31.3	49.5	71.5	1.19167	30.4		49.5	-174	-2.9	33	298	74.5	1.24167	52.9	1824.5	1601	26.6833	73.2	1822.5	1599	26.65	89.8
	51	0.85	-2.875	32.8	51	73	1.21667	29.3		51	-172.5	-2.875	33.1	299.5	76	1.26667	54.6	1826	1602.5	26.7083	73.5	1824	1600.5	26.675	91.1
	52.5	0.875	-2.85	31.4	52.5	74.5	1.24167	30.2		52.5	-171	-2.85	33.7	301	77.5	1.29167	55.8	1827.5	1604	26.7333	74.8	1825.5	1602	26.7	90.6
	54	0.9	-2.825	31.7	54	76	1.26667	29.9		54	-169.5	-2.825	33.1	302.5	79	1.31667	56	1829	1605.5	26.7583	74.2	1827	1603.5	26.725	92
	55.5	0.925	-2.8	31.3	55.5	77.5	1.29167	29.9		55.5	-168	-2.8	31.7	304	80.5	1.34167	54.9	1830.5	1607	26.7833	73.4	1828.5	1605	26.75	90.4
	57	0.95	-2.775	31.6	57	79	1.31667	30.7		57	-166.5	-2.775	33.1	305.5	82	1.36667	57.1	1832	1608.5	26.8083	72.6	1830	1606.5	26.775	90.4
	58.5	0.975	-2.75	31	58.5	80.5	1.34167	31.8		58.5	-165	-2.75	33.3	307	83.5	1.39167	55.8	1833.5	1610	26.8333	73.7	1831.5	1608	26.8	90.3
	60	1	-2.725	31.4	60	82	1.36667	29.4		60	-163.5	-2.725	32.2	308.5	85	1.41667	56.4	1835	1611.5	26.8583	72.9	1833	1609.5	26.825	89.9
	61.5	1.025	-2.7	32.3	61.5	83.5	1.39167	29.8		61.5	-162	-2.7	32.4	310	86.5	1.44167	55.5	1836.5	1613	26.8833	72.1	1834.5	1611	26.85	91.1
	63	1.05	-2.675	31	63	85	1.41667	30		63	-160.5	-2.675	32.2	311.5	88	1.46667	55.4	1838	1614.5	26.9083	73.4	1836	1612.5	26.875	90.6
	64.5	1.075	-2.65	31.2	64.5	86.5	1.44167	31.2		64.5	-159	-2.65	34.2	313	89.5	1.49167	56.4	1839.5	1616	26.9333	74.5	1837.5	1614	26.9	90
	66	1.1	-2.625	32.5	66	88	1.46667	30.3		66	-157.5	-2.625	32.7	314.5	91	1.51667	56.4	1841	1617.5	26.9583	72.6	1839	1615.5	26.925	89.7
	67.5	1.125	-2.6	32.1	67.5	89.5	1.49167	29.7		67.5	-156	-2.6	34.1	316	92.5	1.54167	56.4	1842.5	1619	26.9833	73	1840.5	1617	26.95	90.6
	69	1.15	-2.575	31.4	69	91	1.51667	30.1		69	-154.5	-2.575	33.3	317.5	94	1.56667	56.7	1844	1620.5	27.0083	71.6	1842	1618.5	26.975	90.2
	70.5	1.175	-2.55	33.2	70.5	92.5	1.54167	31.1		70.5	-153	-2.55	33.5	319	95.5	1.59167	56.1	1845.5	1622	27.0333	72.2	1843.5	1620	27	90.6
	72	1.2	-2.525	31.2	72	94	1.56667	29.8		72	-151.5	-2.525	33.6	320.5	97	1.61667	56.9	1847	1623.5	27.0583	72.5	1845	1621.5	27.025	89.9
	73.5	1.225	-2.5	31.2	73.5	95.5	1.59167	30.4		73.5	-150	-2.5	33.7	322	98.5	1.64167	56.9	1848.5	1625	27.0833	73	1846.5	1623	27.05	90.8
	75	1.25	-2.475	32.7	75	97	1.61667	30.7		75	-148.5	-2.475	33.1	323.5	100	1.66667	57.4	1850	1626.5	27.1083	72.3	1848	1624.5	27.075	89.8
	76.5	1.275	-2.45	33.3	76.5	98.5	1.64167	30.2		76.5	-147	-2.45	33.8	325	101.5	1.69167	56.9	1851.5	1628	27.1333	71.6	1849.5	1626	27.1	89
	78	1.3	-2.425	32.1	78	100	1.66667	29.8		78	-145.5	-2.425	33.2	326.5	103	1.71667	58.3	1853	1629.5	27.1583	71.4	1851	1627.5	27.125	90
	79.5	1.325	-2.4	30.9	79.5	101.5	1.69167	29.5		79.5	-144	-2.4	33.7	328	104.5	1.74167	58.4	1854.5	1631	27.1833	70.3	1852.5	1629	27.15	89.3
	81	1.35	-2.375	33.1	81	103	1.71667	30.6		81	-142.5	-2.375	34.1	329.5	106	1.76667	57.4	1856	1632.5	27.2083	71.9	1854	1630.5	27.175	89.6
	82.5	1.375	-2.35	31.1	82.5	104.5	1.74167	29.1		82.5	-141	-2.35	32.2	331	107.5	1.79167	58.7	1857.5	1634	27.2333	71.5	1855.5	1632	27.2	89.9
	84	1.4	-2.325	31.8	84	106	1.76667	30.2		84	-139.5	-2.325	34.1	332.5	109	1.81667	57.8	1859	1635.5	27.2583	70.7	1857	1633.5	27.225	88.7
	85.5	1.425	-2.3	32.4	85.5	107.5	1.79167	30.3		85.5	-138	-2.3	33.8	334	110.5	1.84167	57.3	1860.5	1637	27.2833	71.2	1858.5	1635	27.25	89.8
	87	1.45	-2.275	32.3	87	109	1.81667	29.3		87	-136.5	-2.275	31.8	335.5	112	1.86667	57.5	1862	1638.5	27.3083	70.3	1860	1636.5	27.275	89.6
	88.5	1.475	-2.25	31.2	88.5	110.5	1.84167	30.4		88.5	-135	-2.25	32.9	337	113.5	1.89167	59	1863.5	1640	27.3333	70.3	1861.5	1638	27.3	89.8
	90	1.5	-2.225	35	90	112	1.86667	30		90	-133.5	-2.225	33.4	338.5	115	1.91667	59.1	1865	1641.5	27.3583	70.2	1863	1639.5	27.325	89.7
	91.5	1.525	-2.2	32.1	91.5	113.5	1.89167	30.1		91.5	-132	-2.2	33.5	340	116.5	1.94167	58.2	1866.5	1643	27.3833	70	1864.5	1641	27.35	89.8
	93	1.55	-2.175	31.9	93	115	1.91667	30.5		93	-130.5	-2.175	32.5	341.5	118	1.96667	59.3	1868	1644.5	27.4083	69.8	1866	1642.5	27.375	90
	94.5	1.575	-2.15	32.5	94.5	116.5	1.94167	30.6		94.5	-129	-2.15	33.5	343	119.5	1.99167	58.5	1869.5	1646	27.4333	69.5	1867.5	1644	27.4	89.5
	96	1.6	-2.125	32.4	96	118	1.96667	29.6		96	-127.5	-2.125	32.7	344.5	121	2.01667	61.1	1871	1647.5	27.4583	69.4	1869	1645.5	27.425	90.5
	97.5	1.625	-2.1	33.2	97.5	119.5	1.99167	30.1		97.5	-126	-2.1	33.7	346	122.5	2.04167	59.4	1872.5	1649	27.4833	69.2	1870.5	1647	27.45	89.5
	99	1.65	-2.075	32.7	99	121	2.01667	30		99	-124.5	-2.075	33.7	347.5	124	2.06667	59	1874	1650.5	27.5083	69.1	1872	1648.5	27.475	89.5
	100.5	1.675	-2.05	32.6	100.5	122.5	2.04167	29.4		100.5	-123	-2.05	33.8	349	125.5	2.09167	59.4	1875.5	1652	27.5333	69.6	1873.5	1650	27.5	89.5
	102	1.7	-2.025	33.4	102	124	2.06667	30		102	-121.5	-2.025	33.6	350.5	127	2.11667	60.3	1877	1653.5	27.5583	69.3	1875	1651.5	27.525	89.4
	103.5	1.725	-2	31.8	103.5	125.5	2.09167	29		103.5	-120	-2	34	352	128.5	2.14167	58.8	1878.5	1655	27.5833	68.2	1876.5	1653	27.55	90.7
	105	1.75	-1.975	32	105	127	2.11667	29.2		105	-118.5	-1.975	32.8	353.5	130	2.16667	58.6	1880	1656.5	27.6083	70	1878	1654.5	27.575	89.4
	106.5	1.775	-1.95	32	106.5	128.5	2.14167	30		106.5	-117	-1.95	33.4	355	131.5	2.19167	59.2	1881.5	1658	27.6333	69.2	1879.5	1656	27.6	90.1
	108	1.8	-1.925	32.1	108	130	2.16667	29		108	-115.5	-1.925	32.8	356.5	133	2.21667	59.1	1883	1659.5	27.6583	68.5	1881	1657.5	27.625	89.4
	109.5	1.825	-1.9	32.5	109.5	131.5	2.19167	30.3		109.5	-114	-1.9	34	358	134.5	2.24167	60.3	1884.5	1661	27.6833	68	1882.5	1659	27.65	90.2
	111	1.85	-1.875	31.9	111	133	2.21667	27.7		111	-112.5	-1.875	32.4	359.5	136	2.26667	60.4	1886	1662.5	27.7083	68.5	1884	1660.5	27.675	89.7
	112.5	1.875	-1.85	32.7	112.5	134.5	2.24167	28.8		112.5	-111	-1.85	32.9	361	137.5	2.29167	61.7	1887.5	1664	27.7333	68.3	1885.5	1662	27.7	88.7
	114	1.9	-1.825	31.3	114	136	2.26667	30.1		114	-109.5	-1.825	32.3	362.5	139	2.31667	59.5	1889	1665.5	27.7583	66.9	1887	1663.5	27.725	89.8
	115.5	1.925	-1.8	31.5	115.5	137.5	2.29167	29		115.5	-108	-1.8	32.4	364	140.5	2.34167	60.8	1890.5	1667	27.7833	68.5	1888.5	1665	27.75	89.2
	117	1.95	-1.775	32.8	117	139	2.31667	30.1		117	-106.5	-1.775	33.3	365.5	142	2.36667	60.5	1892	1668.5	27.8083	67.4	1890	1666.5	27.775	89.2
	118.5	1.975	-1.75	32.1	118.5	140.5	2.34167	29.2		118.5	-105	-1.75	31.2	367	143.5	2.39167	60.4	1893.5	1670	27.8333	67.9	1891.5	1668	27.8	89.5
	120	2	-1.725	33.1	120	142	2.36667	28.8		120	-103.5	-1.725	33.2	368.5	145	2.41667	61.2	1895	1671.5	27.8583	67.9	1893	1669.5	27.825	88.8
	121.5	2.025	-1.7	31.8	121.5	143.5	2.39167	28.6		121.5	-102	-1.7	33.1	370	146.5	2.44167	60.6	1896.5	1673	27.8833	67.8	1894.5	1671	27.85	88.6
	123	2.05	-1.675	30.6	123	145	2.41667	29		123	-100.5	-1.675	33.1	371.5	148	2.46667	61.9	1898	1674.5	27.9083	67.7	1896	1672.5	27.875	90.1
	124.5	2.075	-1.65	33	124.5	146.5	2.44167	30.1		124.5	-99	-1.65	32.2	373	149.5	2.49167	61.5	1899.5	1676	27.9333	68.8	1897.5	1674	27.9	89.9
	126	2.1	-1.625	31.4	126	148	2.46667	30.2		126	-97.5	-1.625	32.7	374.5	151	2.51667	61.5	1901	1677.5	27.9583	66.8	1899	1675.5	27.925	89.9
	127.5	2.125	-1.6	33	127.5	149.5	2.49167	28.7		127.5	-96	-1.6	32.3	376	152.5	2.54167	60.5	1902.5	1679	27.9833	67.7	1900.5	1677	27.95	90.7
	129	2.15	-1.575	30.2	129	151	2.51667	28.4		129	-94.5	-1.575	32.8	377.5	154	2.56667	62.4	1904	1680.5	28.0083	67.3	1902	1678.5	27.975	89.2
	130.5	2.175	-1.55	31.6	130.5	152.5	2.54167	29.3		130.5	-93	-1.55	33.5	379	155.5	2.59167	62.3	1905.5	1682	28.0333	67.5	1903.5	1680	28	90.8
	132	2.2	-1.525	32.1	132	154	2.56667	29.5		132	-91.5	-1.525	32.3	380.5	157	2.61667	62.5	1907	1683.5	28.0583	67.8	1905	1681.5	28.025	89.4
	133.5	2.225	-1.5	31.8	133.5	155.5	2.59167	30.3		133.5	-90	-1.5	33.2	382	158.5	2.64167	61.9	1908.5	1685	28.0833	66.6	1906.5	1683	28.05	89.8
	135	2.25	-1.475	31.9	135	157	2.61667	29.1		135	-88.5	-1.475	33	383.5	160	2.66667	61.1	1910	1686.5	28.1083	66.5	1908	1684.5	28.075	88.6
	136.5	2.275	-1.45	32.3	136.5	158.5	2.64167	30.9		136.5	-87	-1.45	32.7	385	161.5	2.69167	61.9	1911.5	1688	28.1333	65.8	1909.5	1686	28.1	89.3
	138	2.3	-1.425	32	138	160	2.66667	30.1		138	-85.5	-1.425	32.9	386.5	163	2.71667	62.7	1913	1689.5	28.1583	68.1	1911	1687.5	28.125	88.6
	139.5	2.325	-1.4	32.8	139.5	161.5	2.69167	30.5		139.5	-84	-1.4	32.4	388	164.5	2.74167	62.8	1914.5	1691	28.1833	66.1	1912.5	1689	28.15	89
	141	2.35	-1.375	31	141	163	2.71667	29.8		141	-82.5	-1.375	33.4	389.5	166	2.76667	61.8	1916	1692.5	28.2083	66.7	1914	1690.5	28.175	90.2
	142.5	2.375	-1.35	31.8	142.5	164.5	2.74167	29		142.5	-81	-1.35	33.2	391	167.5	2.79167	63.9	1917.5	1694	28.2333	66.7	1915.5	1692	28.2	88
	144	2.4	-1.325	31.2	144	166	2.76667	29.8		144	-79.5	-1.325	32.9	392.5	169	2.81667	63.8	1919	1695.5	28.2583	66.5	1917	1693.5	28.225	89.2
	145.5	2.425	-1.3	31.6	145.5	167.5	2.79167	29.7		145.5	-78	-1.3	33.6	394	170.5	2.84167	61.5	1920.5	1697	28.2833	67	1918.5	1695	28.25	89.7
	147	2.45	-1.275	31.9	147	169	2.81667	30.2		147	-76.5	-1.275	32.9	395.5	172	2.86667	62.1	1922	1698.5	28.3083	65.9	1920	1696.5	28.275	89.1
	148.5	2.475	-1.25	33.1	148.5	170.5	2.84167	30.8		148.5	-75	-1.25	32	397	173.5	2.89167	62.9	1923.5	1700	28.3333	65.1	1921.5	1698	28.3	89.5
	150	2.5	-1.225	32.4	150	172	2.86667	30.7		150	-73.5	-1.225	32.1	398.5	175	2.91667	63.5	1925	1701.5	28.3583	65.6	1923	1699.5	28.325	89.4
	151.5	2.525	-1.2	31.2	151.5	173.5	2.89167	29.8		151.5	-72	-1.2	32.2	400	176.5	2.94167	63.9	1926.5	1703	28.3833	66.2	1924.5	1701	28.35	88.7
	153	2.55	-1.175	31.9	153	175	2.91667	29.3		153	-70.5	-1.175	33.6	401.5	178	2.96667	64.5	1928	1704.5	28.4083	66.3	1926	1702.5	28.375	88.3
	154.5	2.575	-1.15	32.6	154.5	176.5	2.94167	29.9		154.5	-69	-1.15	32.9	403	179.5	2.99167	63.5	1929.5	1706	28.4333	65.3	1927.5	1704	28.4	90.3
	156	2.6	-1.125	33	156	178	2.96667	30.3		156	-67.5	-1.125	32.6	404.5	181	3.01667	63.4	1931	1707.5	28.4583	65.4	1929	1705.5	28.425	89.9
	157.5	2.625	-1.1	31.6	157.5	179.5	2.99167	28.4		157.5	-66	-1.1	32.7	406	182.5	3.04167	63.5	1932.5	1709	28.4833	65.2	1930.5	1707	28.45	89
	159	2.65	-1.075	31.6	159	181	3.01667	28.8		159	-64.5	-1.075	33.4	407.5	184	3.06667	64.3	1934	1710.5	28.5083	66.5	1932	1708.5	28.475	89.2
	160.5	2.675	-1.05	31.9	160.5	182.5	3.04167	28.8		160.5	-63	-1.05	32.8	409	185.5	3.09167	65.2	1935.5	1712	28.5333	64.9	1933.5	1710	28.5	89.3
	162	2.7	-1.025	32.5	162	184	3.06667	28.3		162	-61.5	-1.025	33	410.5	187	3.11667	64.4	1937	1713.5	28.5583	64.8	1935	1711.5	28.525	89.8
	163.5	2.725	-1	31.9	163.5	185.5	3.09167	29.8		163.5	-60	-1	32.1	412	188.5	3.14167	65.4	1938.5	1715	28.5833	64.8	1936.5	1713	28.55	88.8
	165	2.75	-0.975	31.9	165	187	3.11667	28.9		165	-58.5	-0.975	33.7	413.5	190	3.16667	64.9	1940	1716.5	28.6083	65.4	1938	1714.5	28.575	89.9
	166.5	2.775	-0.95	32.1	166.5	188.5	3.14167	31.3		166.5	-57	-0.95	32.7	415	191.5	3.19167	65.3	1941.5	1718	28.6333	65.2	1939.5	1716	28.6	87.8
	168	2.8	-0.925	33.4	168	190	3.16667	29.9		168	-55.5	-0.925	32.9	416.5	193	3.21667	65.9	1943	1719.5	28.6583	64.5	1941	1717.5	28.625	89.9
	169.5	2.825	-0.9	33.1	169.5	191.5	3.19167	29.5		169.5	-54	-0.9	32.3	418	194.5	3.24167	65.1	1944.5	1721	28.6833	65.4	1942.5	1719	28.65	89
	171	2.85	-0.875	31.8	171	193	3.21667	28		171	-52.5	-0.875	32.2	419.5	196	3.26667	66	1946	1722.5	28.7083	65	1944	1720.5	28.675	88.7
	172.5	2.875	-0.85	31.6	172.5	194.5	3.24167	29.7		172.5	-51	-0.85	32	421	197.5	3.29167	64.8	1947.5	1724	28.7333	64	1945.5	1722	28.7	89.4
	174	2.9	-0.825	31.7	174	196	3.26667	29.1		174	-49.5	-0.825	32.8	422.5	199	3.31667	65.5	1949	1725.5	28.7583	65.9	1947	1723.5	28.725	89.9
	175.5	2.925	-0.8	32	175.5	197.5	3.29167	29.4		175.5	-48	-0.8	33.1	424	200.5	3.34167	65.4	1950.5	1727	28.7833	64.7	1948.5	1725	28.75	88.8
	177	2.95	-0.775	31.1	177	199	3.31667	29		177	-46.5	-0.775	33.6	425.5	202	3.36667	64.7	1952	1728.5	28.8083	64.6	1950	1726.5	28.775	89
	178.5	2.975	-0.75	31.8	178.5	200.5	3.34167	30.3		178.5	-45	-0.75	32.6	427	203.5	3.39167	65.7	1953.5	1730	28.8333	63.9	1951.5	1728	28.8	89.8
	180	3	-0.725	32.8	180	202	3.36667	30		180	-43.5	-0.725	32.6	428.5	205	3.41667	66.4	1955	1731.5	28.8583	65	1953	1729.5	28.825	89.1
	181.5	3.025	-0.7	31.4	181.5	203.5	3.39167	30		181.5	-42	-0.7	33.3	430	206.5	3.44167	65.8	1956.5	1733	28.8833	64.4	1954.5	1731	28.85	88.6
	183	3.05	-0.675	32.2	183	205	3.41667	28.9		183	-40.5	-0.675	33.2	431.5	208	3.46667	67.3	1958	1734.5	28.9083	63.6	1956	1732.5	28.875	89.4
	184.5	3.075	-0.65	31.2	184.5	206.5	3.44167	30.5		184.5	-39	-0.65	32.4	433	209.5	3.49167	67.2	1959.5	1736	28.9333	65.5	1957.5	1734	28.9	89.5
	186	3.1	-0.625	32	186	208	3.46667	29.7		186	-37.5	-0.625	31.6	434.5	211	3.51667	67	1961	1737.5	28.9583	64.1	1959	1735.5	28.925	89.2
	187.5	3.125	-0.6	31.6	187.5	209.5	3.49167	28.9		187.5	-36	-0.6	32.9	436	212.5	3.54167	65.8	1962.5	1739	28.9833	64.8	1960.5	1737	28.95	87.8
	189	3.15	-0.575	31.2	189	211	3.51667	28.9		189	-34.5	-0.575	32.1	437.5	214	3.56667	66.2	1964	1740.5	29.0083	63.1	1962	1738.5	28.975	88.3
	190.5	3.175	-0.55	32.8	190.5	212.5	3.54167	29.8		190.5	-33	-0.55	33.5	439	215.5	3.59167	66.7	1965.5	1742	29.0333	64.2	1963.5	1740	29	88
	192	3.2	-0.525	32	192	214	3.56667	29.2		192	-31.5	-0.525	32	440.5	217	3.61667	66.3	1967	1743.5	29.0583	62.7	1965	1741.5	29.025	88
	193.5	3.225	-0.5	30.7	193.5	215.5	3.59167	30		193.5	-30	-0.5	32.1	442	218.5	3.64167	67.4	1968.5	1745	29.0833	64.6	1966.5	1743	29.05	89.2
	195	3.25	-0.475	32.6	195	217	3.61667	29		195	-28.5	-0.475	31.8	443.5	220	3.66667	66.1	1970	1746.5	29.1083	64.7	1968	1744.5	29.075	88.8
	196.5	3.275	-0.45	31.1	196.5	218.5	3.64167	29.9		196.5	-27	-0.45	33.1	445	221.5	3.69167	67.2	1971.5	1748	29.1333	64.6	1969.5	1746	29.1	89.3
	198	3.3	-0.425	32.1	198	220	3.66667	29.5		198	-25.5	-0.425	32.2	446.5	223	3.71667	68.3	1973	1749.5	29.1583	63.1	1971	1747.5	29.125	88.7
	199.5	3.325	-0.4	31.7	199.5	221.5	3.69167	29.7		199.5	-24	-0.4	32.3	448	224.5	3.74167	68.4	1974.5	1751	29.1833	62.7	1972.5	1749	29.15	88.2
	201	3.35	-0.375	31.1	201	223	3.71667	29.2		201	-22.5	-0.375	33.5	449.5	226	3.76667	68.4	1976	1752.5	29.2083	63.4	1974	1750.5	29.175	88.7
	202.5	3.375	-0.35	31.3	202.5	224.5	3.74167	30.4		202.5	-21	-0.35	32.8	451	227.5	3.79167	67.1	1977.5	1754	29.2333	63.6	1975.5	1752	29.2	88.7
	204	3.4	-0.325	31.6	204	226	3.76667	29.8		204	-19.5	-0.325	32.9	452.5	229	3.81667	68.5	1979	1755.5	29.2583	62.4	1977	1753.5	29.225	88.4
	205.5	3.425	-0.3	31.3	205.5	227.5	3.79167	29.4		205.5	-18	-0.3	31.4	454	230.5	3.84167	67	1980.5	1757	29.2833	62.9	1978.5	1755	29.25	88.4
	207	3.45	-0.275	30.9	207	229	3.81667	30		207	-16.5	-0.275	33.3	455.5	232	3.86667	70.2	1982	1758.5	29.3083	62.7	1980	1756.5	29.275	88.9
	208.5	3.475	-0.25	30.2	208.5	230.5	3.84167	30		208.5	-15	-0.25	33.1	457	233.5	3.89167	67.1	1983.5	1760	29.3333	63.7	1981.5	1758	29.3	89
	210	3.5	-0.225	30.6	210	232	3.86667	29.8		210	-13.5	-0.225	32	458.5	235	3.91667	67.9	1985	1761.5	29.3583	62.8	1983	1759.5	29.325	89
	211.5	3.525	-0.2	32.1	211.5	233.5	3.89167	30.4		211.5	-12	-0.2	33	460	236.5	3.94167	68.9	1986.5	1763	29.3833	62.2	1984.5	1761	29.35	88.5
	213	3.55	-0.175	30.8	213	235	3.91667	29.3		213	-10.5	-0.175	32.9	461.5	238	3.96667	68.8	1988	1764.5	29.4083	62.9	1986	1762.5	29.375	88.5
	214.5	3.575	-0.15	32.3	214.5	236.5	3.94167	30.6		214.5	-9	-0.15	32	463	239.5	3.99167	68.9	1989.5	1766	29.4333	62.8	1987.5	1764	29.4	89.1
	216	3.6	-0.125	31.2	216	238	3.96667	30.5		216	-7.5	-0.125	32.9	464.5	241	4.01667	67.9	1991	1767.5	29.4583	63.8	1989	1765.5	29.425	88.3
	217.5	3.625	-0.1	31.3	217.5	239.5	3.99167	29.2		217.5	-6	-0.1	32.8	466	242.5	4.04167	68.7	1992.5	1769	29.4833	62	1990.5	1767	29.45	89.5
	219	3.65	-0.075	31.5	219	241	4.01667	29.4		219	-4.5	-0.075	33.7	467.5	244	4.06667	68.1	1994	1770.5	29.5083	62.9	1992	1768.5	29.475	88.2
	220.5	3.675	-0.05	32.3	220.5	242.5	4.04167	30.1		220.5	-3	-0.05	33.3	469	245.5	4.09167	70.1	1995.5	1772	29.5333	62.4	1993.5	1770	29.5	88.1
	222	3.7	-0.025	32.5	222	244	4.06667	29.1		222	-1.5	-0.025	32.1	470.5	247	4.11667	69.3	1997	1773.5	29.5583	62.6	1995	1771.5	29.525	88.7
	223.5	3.725	0	31.7	223.5	245.5	4.09167	30		223.5	0	0	32.2	472	248.5	4.14167	68.5	1998.5	1775	29.5833	62.3	1996.5	1773	29.55	88
					225	247	4.11667	29.5						473.5	250	4.16667	68.5	2000	1776.5	29.6083	62.6	1998	1774.5	29.575	88.6
					226.5	248.5	4.14167	30.4						475	251.5	4.19167	69.8	2001.5	1778	29.6333	62.1	1999.5	1776	29.6	89.3
					228	250	4.16667	29.9						476.5	253	4.21667	68.2	2003	1779.5	29.6583	62.6	2001	1777.5	29.625	88.5
					229.5	251.5	4.19167	28.7						478	254.5	4.24167	68.8	2004.5	1781	29.6833	61.9	2002.5	1779	29.65	87.7
					231	253	4.21667	30.2						479.5	256	4.26667	70.8	2006	1782.5	29.7083	61	2004	1780.5	29.675	88.3
					232.5	254.5	4.24167	31						481	257.5	4.29167	70.9	2007.5	1784	29.7333	61.3	2005.5	1782	29.7	87.7
					234	256	4.26667	29.4						482.5	259	4.31667	71.3	2009	1785.5	29.7583	61	2007	1783.5	29.725	89.3
					235.5	257.5	4.29167	31.1						484	260.5	4.34167	70.6	2010.5	1787	29.7833	60.8	2008.5	1785	29.75	88.9
					237	259	4.31667	30.4						485.5	262	4.36667	71	2012	1788.5	29.8083	60.6	2010	1786.5	29.775	89.2
					238.5	260.5	4.34167	29.5						487	263.5	4.39167	71	2013.5	1790	29.8333	61	2011.5	1788	29.8	88
					240	262	4.36667	28						488.5	265	4.41667	70.6	2015	1791.5	29.8583	61.7	2013	1789.5	29.825	87.9
					241.5	263.5	4.39167	29.1						490	266.5	4.44167	71.1	2016.5	1793	29.8833	60.5	2014.5	1791	29.85	88.3
					243	265	4.41667	30.4						491.5	268	4.46667	71.4	2018	1794.5	29.9083	61.8	2016	1792.5	29.875	88.6
					244.5	266.5	4.44167	29.7						493	269.5	4.49167	71.4	2019.5	1796	29.9333	61.1	2017.5	1794	29.9	89.6
					246	268	4.46667	29.9						494.5	271	4.51667	71	2021	1797.5	29.9583	62.1	2019	1795.5	29.925	88.4
					247.5	269.5	4.49167	29.6						496	272.5	4.54167	71.4	2022.5	1799	29.9833	61.3	2020.5	1797	29.95	88.5
					249	271	4.51667	30						497.5	274	4.56667	71.2	2024	1800.5	30.0083	61.8	2022	1798.5	29.975	89.7
					250.5	272.5	4.54167	29.8						499	275.5	4.59167	71.2	2025.5	1802	30.0333	60.3	2023.5	1800	30	89.8
					252	274	4.56667	30.4						500.5	277	4.61667	72.2	2027	1803.5	30.0583	59.9	2025	1801.5	30.025	89.1
					253.5	275.5	4.59167	31.1						502	278.5	4.64167	71.9	2028.5	1805	30.0833	60.8	2026.5	1803	30.05	87.9
					255	277	4.61667	30.2						503.5	280	4.66667	71.1	2030	1806.5	30.1083	60.7	2028	1804.5	30.075	87.8
					256.5	278.5	4.64167	29.2						505	281.5	4.69167	72.6	2031.5	1808	30.1333	60.7	2029.5	1806	30.1	89.4
					258	280	4.66667	29.4						506.5	283	4.71667	70.9	2033	1809.5	30.1583	60.8	2031	1807.5	30.125	86.9
					259.5	281.5	4.69167	30						508	284.5	4.74167	71.5	2034.5	1811	30.1833	60.9	2032.5	1809	30.15	89.3
					261	283	4.71667	29.5						509.5	286	4.76667	72.5	2036	1812.5	30.2083	60.2	2034	1810.5	30.175	87.6
					262.5	284.5	4.74167	29.7						511	287.5	4.79167	72	2037.5	1814	30.2333	60.9	2035.5	1812	30.2	88.5
					264	286	4.76667	32.1						512.5	289	4.81667	73.1	2039	1815.5	30.2583	59.7	2037	1813.5	30.225	88.5
					265.5	287.5	4.79167	29.6						514	290.5	4.84167	71.3	2040.5	1817	30.2833	60.1	2038.5	1815	30.25	89.1
					267	289	4.81667	29.3						515.5	292	4.86667	73.3	2042	1818.5	30.3083	59.6	2040	1816.5	30.275	89.3
					268.5	290.5	4.84167	30						517	293.5	4.89167	73.4	2043.5	1820	30.3333	59.8	2041.5	1818	30.3	86.9
					270	292	4.86667	29.9						518.5	295	4.91667	72.2	2045	1821.5	30.3583	59.6	2043	1819.5	30.325	89.1
					271.5	293.5	4.89167	31.2						520	296.5	4.94167	72.9	2046.5	1823	30.3833	60.5	2044.5	1821	30.35	88.3
					273	295	4.91667	29.4						521.5	298	4.96667	73.1	2048	1824.5	30.4083	60.7	2046	1822.5	30.375	87.6
					274.5	296.5	4.94167	29.5						523	299.5	4.99167	74.3	2049.5	1826	30.4333	59.9	2047.5	1824	30.4	87.2
					276	298	4.96667	30.3						524.5	301	5.01667	72.6	2051	1827.5	30.4583	60.3	2049	1825.5	30.425	88.7
					277.5	299.5	4.99167	30.4						526	302.5	5.04167	73.6	2052.5	1829	30.4833	60.5	2050.5	1827	30.45	87
					279	301	5.01667	30.6						527.5	304	5.06667	74.3	2054	1830.5	30.5083	58.8	2052	1828.5	30.475	88.3
					280.5	302.5	5.04167	29.5						529	305.5	5.09167	73.2	2055.5	1832	30.5333	60.8	2053.5	1830	30.5	87.9
					282	304	5.06667	29.7						530.5	307	5.11667	73.5	2057	1833.5	30.5583	60.5	2055	1831.5	30.525	88.8
					283.5	305.5	5.09167	31.2						532	308.5	5.14167	74.4	2058.5	1835	30.5833	60	2056.5	1833	30.55	87
					285	307	5.11667	30.9						533.5	310	5.16667	75.4	2060	1836.5	30.6083	59.4	2058	1834.5	30.575	88
					286.5	308.5	5.14167	29.5						535	311.5	5.19167	74.2	2061.5	1838	30.6333	59.7	2059.5	1836	30.6	88.2
					288	310	5.16667	30						536.5	313	5.21667	74.8	2063	1839.5	30.6583	59.7	2061	1837.5	30.625	87.9
					289.5	311.5	5.19167	28.8						538	314.5	5.24167	74.1	2064.5	1841	30.6833	59.8	2062.5	1839	30.65	88.3
					291	313	5.21667	29						539.5	316	5.26667	75	2066	1842.5	30.7083	59.3	2064	1840.5	30.675	87.6
					292.5	314.5	5.24167	29						541	317.5	5.29167	74.6	2067.5	1844	30.7333	58.8	2065.5	1842	30.7	88.1
					294	316	5.26667	30						542.5	319	5.31667	75.1	2069	1845.5	30.7583	59.7	2067	1843.5	30.725	88.9
					295.5	317.5	5.29167	29.3						544	320.5	5.34167	74.4	2070.5	1847	30.7833	58.3	2068.5	1845	30.75	87.9
					297	319	5.31667	29.2						545.5	322	5.36667	75.1	2072	1848.5	30.8083	59.2	2070	1846.5	30.775	87.5
					298.5	320.5	5.34167	30.3						547	323.5	5.39167	74.7	2073.5	1850	30.8333	58.9	2071.5	1848	30.8	88.1
					300	322	5.36667	29.6						548.5	325	5.41667	76	2075	1851.5	30.8583	59.3	2073	1849.5	30.825	87.6
					301.5	323.5	5.39167	29.7						550	326.5	5.44167	76.2	2076.5	1853	30.8833	60.1	2074.5	1851	30.85	87.3
					303	325	5.41667	29.6						551.5	328	5.46667	76.4	2078	1854.5	30.9083	59.7	2076	1852.5	30.875	89
					304.5	326.5	5.44167	28.8						553	329.5	5.49167	76.2	2079.5	1856	30.9333	58.5	2077.5	1854	30.9	87.6
					306	328	5.46667	30.3						554.5	331	5.51667	75.8	2081	1857.5	30.9583	59.7	2079	1855.5	30.925	89.3
					307.5	329.5	5.49167	29.4						556	332.5	5.54167	74.4	2082.5	1859	30.9833	58.2	2080.5	1857	30.95	86.8
					309	331	5.51667	29.5						557.5	334	5.56667	76.1	2084	1860.5	31.0083	59.2	2082	1858.5	30.975	88.8
					310.5	332.5	5.54167	31.4						559	335.5	5.59167	76.5	2085.5	1862	31.0333	58.6	2083.5	1860	31	87.7
					312	334	5.56667	30.3						560.5	337	5.61667	75.6	2087	1863.5	31.0583	58.9	2085	1861.5	31.025	87.6
					313.5	335.5	5.59167	29.5						562	338.5	5.64167	76.5	2088.5	1865	31.0833	58.6	2086.5	1863	31.05	86.9
					315	337	5.61667	29.4						563.5	340	5.66667	76	2090	1866.5	31.1083	57.7	2088	1864.5	31.075	88.4
					316.5	338.5	5.64167	30.1						565	341.5	5.69167	75.2	2091.5	1868	31.1333	58.8	2089.5	1866	31.1	88.1
					318	340	5.66667	29.9						566.5	343	5.71667	75.9	2093	1869.5	31.1583	58	2091	1867.5	31.125	87.2
					319.5	341.5	5.69167	29.6						568	344.5	5.74167	75.5	2094.5	1871	31.1833	57.7	2092.5	1869	31.15	87.2
					321	343	5.71667	29.9						569.5	346	5.76667	77.9	2096	1872.5	31.2083	57.7	2094	1870.5	31.175	87.8
					322.5	344.5	5.74167	30.5						571	347.5	5.79167	76.6	2097.5	1874	31.2333	59.4	2095.5	1872	31.2	88.9
					324	346	5.76667	29.7						572.5	349	5.81667	77.8	2099	1875.5	31.2583	58.7	2097	1873.5	31.225	86.8
					325.5	347.5	5.79167	30.5						574	350.5	5.84167	76.1	2100.5	1877	31.2833	58.6	2098.5	1875	31.25	88.8
					327	349	5.81667	29.3						575.5	352	5.86667	77.5	2102	1878.5	31.3083	56.7	2100	1876.5	31.275	88.2
					328.5	350.5	5.84167	29.4						577	353.5	5.89167	77.6	2103.5	1880	31.3333	57.8	2101.5	1878	31.3	88.4
					330	352	5.86667	30.7						578.5	355	5.91667	78.8	2105	1881.5	31.3583	58.9	2103	1879.5	31.325	88.3
					331.5	353.5	5.89167	29.2						580	356.5	5.94167	77.1	2106.5	1883	31.3833	58.6	2104.5	1881	31.35	87.3
					333	355	5.91667	29						581.5	358	5.96667	77.2	2108	1884.5	31.4083	58.2	2106	1882.5	31.375	88
					334.5	356.5	5.94167	30.3						583	359.5	5.99167	77.6	2109.5	1886	31.4333	57.1	2107.5	1884	31.4	88.1
					336	358	5.96667	30.5						584.5	361	6.01667	77.8	2111	1887.5	31.4583	56.8	2109	1885.5	31.425	87.3
					337.5	359.5	5.99167	28.9						586	362.5	6.04167	77.6	2112.5	1889	31.4833	57.1	2110.5	1887	31.45	87.8
					339	361	6.01667	30						587.5	364	6.06667	77.9	2114	1890.5	31.5083	58.6	2112	1888.5	31.475	87.6
					340.5	362.5	6.04167	28.5						589	365.5	6.09167	77.7	2115.5	1892	31.5333	56.8	2113.5	1890	31.5	86.5
					342	364	6.06667	30.9						590.5	367	6.11667	78.3	2117	1893.5	31.5583	57.4	2115	1891.5	31.525	87.2
					343.5	365.5	6.09167	29.5						592	368.5	6.14167	79.3	2118.5	1895	31.5833	57	2116.5	1893	31.55	87.1
					345	367	6.11667	29.2						593.5	370	6.16667	78.1	2120	1896.5	31.6083	57.9	2118	1894.5	31.575	87.1
					346.5	368.5	6.14167	29.2						595	371.5	6.19167	79.2	2121.5	1898	31.6333	56.8	2119.5	1896	31.6	86.1
					348	370	6.16667	30.2						596.5	373	6.21667	79.4	2123	1899.5	31.6583	57.6	2121	1897.5	31.625	87.1
					349.5	371.5	6.19167	30.1						598	374.5	6.24167	78.1	2124.5	1901	31.6833	57.2	2122.5	1899	31.65	86.9
					351	373	6.21667	28.8						599.5	376	6.26667	79.1	2126	1902.5	31.7083	57.1	2124	1900.5	31.675	87.5
					352.5	374.5	6.24167	30.3						601	377.5	6.29167	77	2127.5	1904	31.7333	56.7	2125.5	1902	31.7	88.2
					354	376	6.26667	29.4						602.5	379	6.31667	80.2	2129	1905.5	31.7583	57.8	2127	1903.5	31.725	88.1
					355.5	377.5	6.29167	30.2						604	380.5	6.34167	79.1	2130.5	1907	31.7833	57.1	2128.5	1905	31.75	88.2
					357	379	6.31667	30.4						605.5	382	6.36667	80.1	2132	1908.5	31.8083	56.8	2130	1906.5	31.775	87.8
					358.5	380.5	6.34167	29.9						607	383.5	6.39167	79.1	2133.5	1910	31.8333	56.7	2131.5	1908	31.8	86.8
					360	382	6.36667	30.6						608.5	385	6.41667	79.6	2135	1911.5	31.8583	55.2	2133	1909.5	31.825	87
					361.5	383.5	6.39167	29.7						610	386.5	6.44167	80	2136.5	1913	31.8833	57.6	2134.5	1911	31.85	87.5
					363	385	6.41667	29.3						611.5	388	6.46667	79.8	2138	1914.5	31.9083	56.7	2136	1912.5	31.875	87.7
					364.5	386.5	6.44167	30.2						613	389.5	6.49167	80.1	2139.5	1916	31.9333	56.5	2137.5	1914	31.9	87.9
					366	388	6.46667	29.3						614.5	391	6.51667	80	2141	1917.5	31.9583	57.1	2139	1915.5	31.925	88.3
					367.5	389.5	6.49167	29.9						616	392.5	6.54167	79.9	2142.5	1919	31.9833	56	2140.5	1917	31.95	87.6
					369	391	6.51667	29.4						617.5	394	6.56667	79.4	2144	1920.5	32.0083	56.5	2142	1918.5	31.975	87.6
					370.5	392.5	6.54167	29						619	395.5	6.59167	80.5	2145.5	1922	32.0333	56.2	2143.5	1920	32	88.2
					372	394	6.56667	30.1						620.5	397	6.61667	79.9	2147	1923.5	32.0583	57	2145	1921.5	32.025	86.9
					373.5	395.5	6.59167	29.6						622	398.5	6.64167	80.1	2148.5	1925	32.0833	55	2146.5	1923	32.05	86.9
					375	397	6.61667	28.5						623.5	400	6.66667	80.5	2150	1926.5	32.1083	56.9	2148	1924.5	32.075	87.1
					376.5	398.5	6.64167	30.7						625	401.5	6.69167	80	2151.5	1928	32.1333	55.5	2149.5	1926	32.1	86.4
					378	400	6.66667	30.2						626.5	403	6.71667	80.1	2153	1929.5	32.1583	55.7	2151	1927.5	32.125	86.4
					379.5	401.5	6.69167	29.8						628	404.5	6.74167	81.2	2154.5	1931	32.1833	56.6	2152.5	1929	32.15	87.6
					381	403	6.71667	30.3						629.5	406	6.76667	80.4	2156	1932.5	32.2083	55.6	2154	1930.5	32.175	87
					382.5	404.5	6.74167	29.2						631	407.5	6.79167	79.7	2157.5	1934	32.2333	56.3	2155.5	1932	32.2	87.9
					384	406	6.76667	29.2						632.5	409	6.81667	80.5	2159	1935.5	32.2583	55.6	2157	1933.5	32.225	87.3
					385.5	407.5	6.79167	30.3						634	410.5	6.84167	80.8	2160.5	1937	32.2833	54.9	2158.5	1935	32.25	87.5
					387	409	6.81667	30.3						635.5	412	6.86667	82.1	2162	1938.5	32.3083	56	2160	1936.5	32.275	86.7
					388.5	410.5	6.84167	30.3						637	413.5	6.89167	81.6	2163.5	1940	32.3333	56.6	2161.5	1938	32.3	86.6
					390	412	6.86667	30.6						638.5	415	6.91667	81	2165	1941.5	32.3583	55	2163	1939.5	32.325	88.7
					391.5	413.5	6.89167	29						640	416.5	6.94167	82.8	2166.5	1943	32.3833	56	2164.5	1941	32.35	87.7
					393	415	6.91667	28.9						641.5	418	6.96667	81.5	2168	1944.5	32.4083	54.8	2166	1942.5	32.375	88.3
					394.5	416.5	6.94167	30.8						643	419.5	6.99167	81.2	2169.5	1946	32.4333	55	2167.5	1944	32.4	88.1
					396	418	6.96667	28.8						644.5	421	7.01667	81.4	2171	1947.5	32.4583	55.2	2169	1945.5	32.425	87.1
					397.5	419.5	6.99167	29.4						646	422.5	7.04167	81	2172.5	1949	32.4833	55.3	2170.5	1947	32.45	87.2
					399	421	7.01667	30.5						647.5	424	7.06667	82.7	2174	1950.5	32.5083	55.7	2172	1948.5	32.475	88
					400.5	422.5	7.04167	29.8						649	425.5	7.09167	81.7	2175.5	1952	32.5333	54.7	2173.5	1950	32.5	86.2
					402	424	7.06667	30.5						650.5	427	7.11667	81.7	2177	1953.5	32.5583	55.3	2175	1951.5	32.525	87.8
					403.5	425.5	7.09167	29.9						652	428.5	7.14167	82.5	2178.5	1955	32.5833	55	2176.5	1953	32.55	87.3
					405	427	7.11667	30.2						653.5	430	7.16667	82.3	2180	1956.5	32.6083	54.5	2178	1954.5	32.575	85.7
					406.5	428.5	7.14167	29.3						655	431.5	7.19167	82.1	2181.5	1958	32.6333	55.3	2179.5	1956	32.6	86.7
					408	430	7.16667	29.8						656.5	433	7.21667	82.9	2183	1959.5	32.6583	54.4	2181	1957.5	32.625	86.8
					409.5	431.5	7.19167	29.2						658	434.5	7.24167	82.2	2184.5	1961	32.6833	55.9	2182.5	1959	32.65	86.5
					411	433	7.21667	29						659.5	436	7.26667	82.4	2186	1962.5	32.7083	55.3	2184	1960.5	32.675	86.5
					412.5	434.5	7.24167	30.4						661	437.5	7.29167	82	2187.5	1964	32.7333	56	2185.5	1962	32.7	87.7
					414	436	7.26667	30.6						662.5	439	7.31667	82.3	2189	1965.5	32.7583	55.3	2187	1963.5	32.725	87.8
					415.5	437.5	7.29167	29						664	440.5	7.34167	84.3	2190.5	1967	32.7833	53.8	2188.5	1965	32.75	87
					417	439	7.31667	29.7						665.5	442	7.36667	83.9	2192	1968.5	32.8083	54.2	2190	1966.5	32.775	87.6
					418.5	440.5	7.34167	31						667	443.5	7.39167	83.6	2193.5	1970	32.8333	54	2191.5	1968	32.8	87.4
					420	442	7.36667	30.2						668.5	445	7.41667	83.6	2195	1971.5	32.8583	54.4	2193	1969.5	32.825	86.5
					421.5	443.5	7.39167	29.3						670	446.5	7.44167	83.3	2196.5	1973	32.8833	54.8	2194.5	1971	32.85	86.7
					423	445	7.41667	29.2						671.5	448	7.46667	82.3	2198	1974.5	32.9083	53.7	2196	1972.5	32.875	86.1
					424.5	446.5	7.44167	28.8						673	449.5	7.49167	83.3	2199.5	1976	32.9333	55	2197.5	1974	32.9	87.4
					426	448	7.46667	30.4						674.5	451	7.51667	83.4	2201	1977.5	32.9583	54.1	2199	1975.5	32.925	86.8
					427.5	449.5	7.49167	29.5						676	452.5	7.54167	83.6	2202.5	1979	32.9833	53.9	2200.5	1977	32.95	88.3
					429	451	7.51667	29.1						677.5	454	7.56667	83.3	2204	1980.5	33.0083	54.5	2202	1978.5	32.975	86.9
					430.5	452.5	7.54167	30.1						679	455.5	7.59167	84.1	2205.5	1982	33.0333	54.4	2203.5	1980	33	86.6
					432	454	7.56667	31.4						680.5	457	7.61667	83.7	2207	1983.5	33.0583	54.2	2205	1981.5	33.025	87.6
					433.5	455.5	7.59167	30.6						682	458.5	7.64167	83.8	2208.5	1985	33.0833	54.6	2206.5	1983	33.05	86.1
					435	457	7.61667	31.1						683.5	460	7.66667	82.7	2210	1986.5	33.1083	54.1	2208	1984.5	33.075	87.8
					436.5	458.5	7.64167	29.7						685	461.5	7.69167	84.5	2211.5	1988	33.1333	54.5	2209.5	1986	33.1	85.9
					438	460	7.66667	30.1						686.5	463	7.71667	83.9	2213	1989.5	33.1583	54.5	2211	1987.5	33.125	87
					439.5	461.5	7.69167	30.2						688	464.5	7.74167	83.9	2214.5	1991	33.1833	54.3	2212.5	1989	33.15	87.1
					441	463	7.71667	29.5						689.5	466	7.76667	85	2216	1992.5	33.2083	55	2214	1990.5	33.175	87.7
					442.5	464.5	7.74167	28.5						691	467.5	7.79167	83.8	2217.5	1994	33.2333	55.3	2215.5	1992	33.2	87.7
					444	466	7.76667	29.2						692.5	469	7.81667	83.4	2219	1995.5	33.2583	53.5	2217	1993.5	33.225	87.9
					445.5	467.5	7.79167	30.6						694	470.5	7.84167	84.5	2220.5	1997	33.2833	54	2218.5	1995	33.25	87.4
					447	469	7.81667	29.2						695.5	472	7.86667	84	2222	1998.5	33.3083	54.4	2220	1996.5	33.275	87.2
					448.5	470.5	7.84167	30.9						697	473.5	7.89167	84.9	2223.5	2000	33.3333	54.1	2221.5	1998	33.3	86.5
					450	472	7.86667	28.7						698.5	475	7.91667	84.1	2225	2001.5	33.3583	54.1	2223	1999.5	33.325	87.2
					451.5	473.5	7.89167	30.2						700	476.5	7.94167	84.5	2226.5	2003	33.3833	53.9	2224.5	2001	33.35	86.8
					453	475	7.91667	28.9						701.5	478	7.96667	84.4	2228	2004.5	33.4083	52.5	2226	2002.5	33.375	86.9
					454.5	476.5	7.94167	30.2						703	479.5	7.99167	85.1	2229.5	2006	33.4333	54.4	2227.5	2004	33.4	87.6
					456	478	7.96667	30.6						704.5	481	8.01667	84.3	2231	2007.5	33.4583	53.3	2229	2005.5	33.425	86.6
					457.5	479.5	7.99167	29.7						706	482.5	8.04167	85.4	2232.5	2009	33.4833	53.2	2230.5	2007	33.45	87.4
					459	481	8.01667	30.6						707.5	484	8.06667	84.5	2234	2010.5	33.5083	52.1	2232	2008.5	33.475	86.7
					460.5	482.5	8.04167	29.7						709	485.5	8.09167	84.5	2235.5	2012	33.5333	53.2	2233.5	2010	33.5	87.1
					462	484	8.06667	30.1						710.5	487	8.11667	84.3	2237	2013.5	33.5583	53.2	2235	2011.5	33.525	87.2
					463.5	485.5	8.09167	29.1						712	488.5	8.14167	83.5	2238.5	2015	33.5833	54.2	2236.5	2013	33.55	87.3
					465	487	8.11667	30.9						713.5	490	8.16667	85.5	2240	2016.5	33.6083	52.8	2238	2014.5	33.575	87
					466.5	488.5	8.14167	29.6						715	491.5	8.19167	86.1	2241.5	2018	33.6333	53.7	2239.5	2016	33.6	87.1
					468	490	8.16667	29.8						716.5	493	8.21667	85	2243	2019.5	33.6583	53.1	2241	2017.5	33.625	87.1
					469.5	491.5	8.19167	29.1						718	494.5	8.24167	85	2244.5	2021	33.6833	52.3	2242.5	2019	33.65	87.2
					471	493	8.21667	30.1						719.5	496	8.26667	84.2	2246	2022.5	33.7083	52.5	2244	2020.5	33.675	86.7
					472.5	494.5	8.24167	29.2						721	497.5	8.29167	85.7	2247.5	2024	33.7333	53	2245.5	2022	33.7	87.4
					474	496	8.26667	30.4						722.5	499	8.31667	85.4	2249	2025.5	33.7583	52.3	2247	2023.5	33.725	86.8
					475.5	497.5	8.29167	29.3						724	500.5	8.34167	84.9	2250.5	2027	33.7833	52.6	2248.5	2025	33.75	85.6
					477	499	8.31667	30.3						725.5	502	8.36667	86.2	2252	2028.5	33.8083	52.9	2250	2026.5	33.775	86.7
					478.5	500.5	8.34167	29.7						727	503.5	8.39167	84.5	2253.5	2030	33.8333	52.7	2251.5	2028	33.8	86.2
					480	502	8.36667	30.6						728.5	505	8.41667	85.5	2255	2031.5	33.8583	52.5	2253	2029.5	33.825	86.8
					481.5	503.5	8.39167	29.7						730	506.5	8.44167	86.3	2256.5	2033	33.8833	52.6	2254.5	2031	33.85	87
					483	505	8.41667	29.8						731.5	508	8.46667	85.9	2258	2034.5	33.9083	52.8	2256	2032.5	33.875	87.5
					484.5	506.5	8.44167	30.4						733	509.5	8.49167	86.4	2259.5	2036	33.9333	52	2257.5	2034	33.9	87.4
					486	508	8.46667	29.6						734.5	511	8.51667	85.2	2261	2037.5	33.9583	53.2	2259	2035.5	33.925	86.7
					487.5	509.5	8.49167	29.3						736	512.5	8.54167	86	2262.5	2039	33.9833	52.2	2260.5	2037	33.95	87.2
					489	511	8.51667	31.3						737.5	514	8.56667	86.7	2264	2040.5	34.0083	52.7	2262	2038.5	33.975	85.8
					490.5	512.5	8.54167	30.2						739	515.5	8.59167	85.6	2265.5	2042	34.0333	51.5	2263.5	2040	34	87.1
					492	514	8.56667	29.4						740.5	517	8.61667	86.5	2267	2043.5	34.0583	52.8	2265	2041.5	34.025	86.4
					493.5	515.5	8.59167	30.5						742	518.5	8.64167	86.9	2268.5	2045	34.0833	51.9	2266.5	2043	34.05	86.9
					495	517	8.61667	29.2						743.5	520	8.66667	86	2270	2046.5	34.1083	52.5	2268	2044.5	34.075	86
					496.5	518.5	8.64167	29.8						745	521.5	8.69167	86.9	2271.5	2048	34.1333	52.6	2269.5	2046	34.1	86.2
					498	520	8.66667	30.8						746.5	523	8.71667	86.1	2273	2049.5	34.1583	52.2	2271	2047.5	34.125	86.8
					499.5	521.5	8.69167	29						748	524.5	8.74167	86.5	2274.5	2051	34.1833	52.5	2272.5	2049	34.15	87.8
					501	523	8.71667	29.5						749.5	526	8.76667	86.4	2276	2052.5	34.2083	52.1	2274	2050.5	34.175	87.1
					502.5	524.5	8.74167	30.4						751	527.5	8.79167	86.2	2277.5	2054	34.2333	51.7	2275.5	2052	34.2	86.8
					504	526	8.76667	30.6						752.5	529	8.81667	87.2	2279	2055.5	34.2583	51.5	2277	2053.5	34.225	86.9
					505.5	527.5	8.79167	31.1						754	530.5	8.84167	86.8	2280.5	2057	34.2833	51.1	2278.5	2055	34.25	87.2
					507	529	8.81667	29.2						755.5	532	8.86667	86.8	2282	2058.5	34.3083	51.5	2280	2056.5	34.275	86.3
					508.5	530.5	8.84167	28.8						757	533.5	8.89167	87	2283.5	2060	34.3333	51.7	2281.5	2058	34.3	87.6
					510	532	8.86667	30.1						758.5	535	8.91667	87.9	2285	2061.5	34.3583	51.7	2283	2059.5	34.325	86.9
					511.5	533.5	8.89167	29.4						760	536.5	8.94167	87.5	2286.5	2063	34.3833	50.7	2284.5	2061	34.35	86.3
					513	535	8.91667	30.4						761.5	538	8.96667	86.2	2288	2064.5	34.4083	51.7	2286	2062.5	34.375	87.4
					514.5	536.5	8.94167	31.3						763	539.5	8.99167	86.9	2289.5	2066	34.4333	51.8	2287.5	2064	34.4	87.6
					516	538	8.96667	30						764.5	541	9.01667	87	2291	2067.5	34.4583	51.2	2289	2065.5	34.425	86.7
					517.5	539.5	8.99167	28.4						766	542.5	9.04167	87.4	2292.5	2069	34.4833	52	2290.5	2067	34.45	86.5
					519	541	9.01667	29.9						767.5	544	9.06667	87.7	2294	2070.5	34.5083	51.2	2292	2068.5	34.475	87.3
					520.5	542.5	9.04167	30						769	545.5	9.09167	85.3	2295.5	2072	34.5333	52.1	2293.5	2070	34.5	86.5
					522	544	9.06667	29.7						770.5	547	9.11667	88	2297	2073.5	34.5583	51.4	2295	2071.5	34.525	85.8
					523.5	545.5	9.09167	30						772	548.5	9.14167	88.8	2298.5	2075	34.5833	51.4	2296.5	2073	34.55	85.6
					525	547	9.11667	29.3						773.5	550	9.16667	88.1	2300	2076.5	34.6083	51.1	2298	2074.5	34.575	85.7
					526.5	548.5	9.14167	29.9						775	551.5	9.19167	87.5	2301.5	2078	34.6333	51.8	2299.5	2076	34.6	86.5
					528	550	9.16667	30.2						776.5	553	9.21667	88.2	2303	2079.5	34.6583	52	2301	2077.5	34.625	86.2
					529.5	551.5	9.19167	29.5						778	554.5	9.24167	86.5	2304.5	2081	34.6833	51.6	2302.5	2079	34.65	86.6
					531	553	9.21667	30.2						779.5	556	9.26667	88.9	2306	2082.5	34.7083	51.4	2304	2080.5	34.675	86.7
					532.5	554.5	9.24167	30.5						781	557.5	9.29167	87.9	2307.5	2084	34.7333	51.4	2305.5	2082	34.7	85.7
					534	556	9.26667	29.1						782.5	559	9.31667	88.7	2309	2085.5	34.7583	51.6	2307	2083.5	34.725	87.8
					535.5	557.5	9.29167	30						784	560.5	9.34167	87.8	2310.5	2087	34.7833	52.1	2308.5	2085	34.75	86.7
					537	559	9.31667	30.5						785.5	562	9.36667	87.3	2312	2088.5	34.8083	52.3	2310	2086.5	34.775	87.6
					538.5	560.5	9.34167	31.9						787	563.5	9.39167	88.5	2313.5	2090	34.8333	50.8	2311.5	2088	34.8	86.6
					540	562	9.36667	30.1						788.5	565	9.41667	87	2315	2091.5	34.8583	50.8	2313	2089.5	34.825	85.6
					541.5	563.5	9.39167	30.1						790	566.5	9.44167	87.9	2316.5	2093	34.8833	52.1	2314.5	2091	34.85	87
					543	565	9.41667	30.4						791.5	568	9.46667	88.5	2318	2094.5	34.9083	51.7	2316	2092.5	34.875	86.6
					544.5	566.5	9.44167	30.4						793	569.5	9.49167	88.5	2319.5	2096	34.9333	51.4	2317.5	2094	34.9	85.6
					546	568	9.46667	29.8						794.5	571	9.51667	88.7	2321	2097.5	34.9583	50.5	2319	2095.5	34.925	86.1
					547.5	569.5	9.49167	30.4						796	572.5	9.54167	88.4	2322.5	2099	34.9833	52.1	2320.5	2097	34.95	87
					549	571	9.51667	30.4						797.5	574	9.56667	88.1	2324	2100.5	35.0083	51.6	2322	2098.5	34.975	86.3
					550.5	572.5	9.54167	28.8						799	575.5	9.59167	88.4	2325.5	2102	35.0333	51.9	2323.5	2100	35	86.9
					552	574	9.56667	29.2						800.5	577	9.61667	87.7	2327	2103.5	35.0583	50.3	2325	2101.5	35.025	87.3
					553.5	575.5	9.59167	29.6						802	578.5	9.64167	88.8	2328.5	2105	35.0833	51.8	2326.5	2103	35.05	86.6
					555	577	9.61667	29.4						803.5	580	9.66667	88.8	2330	2106.5	35.1083	51.2	2328	2104.5	35.075	86.5
					556.5	578.5	9.64167	30.1						805	581.5	9.69167	89.2	2331.5	2108	35.1333	51.7	2329.5	2106	35.1	86.1
					558	580	9.66667	29.7						806.5	583	9.71667	89.5	2333	2109.5	35.1583	51.1	2331	2107.5	35.125	84.9
					559.5	581.5	9.69167	30.1						808	584.5	9.74167	88.1	2334.5	2111	35.1833	50.2	2332.5	2109	35.15	85.6
					561	583	9.71667	31.5						809.5	586	9.76667	88.7	2336	2112.5	35.2083	51.7	2334	2110.5	35.175	87.5
					562.5	584.5	9.74167	30.9						811	587.5	9.79167	90.1	2337.5	2114	35.2333	51.1	2335.5	2112	35.2	86.1
					564	586	9.76667	29.3						812.5	589	9.81667	90.2	2339	2115.5	35.2583	50.6	2337	2113.5	35.225	85.4
					565.5	587.5	9.79167	30						814	590.5	9.84167	89.1	2340.5	2117	35.2833	50.8	2338.5	2115	35.25	86.4
					567	589	9.81667	30.1						815.5	592	9.86667	88.9	2342	2118.5	35.3083	51.1	2340	2116.5	35.275	87.4
					568.5	590.5	9.84167	29.5						817	593.5	9.89167	87.9	2343.5	2120	35.3333	50.9	2341.5	2118	35.3	87.6
					570	592	9.86667	29.4						818.5	595	9.91667	89.1	2345	2121.5	35.3583	50	2343	2119.5	35.325	85.7
					571.5	593.5	9.89167	30.1						820	596.5	9.94167	89.6	2346.5	2123	35.3833	50.7	2344.5	2121	35.35	86.1
					573	595	9.91667	30.1						821.5	598	9.96667	89.6	2348	2124.5	35.4083	50.3	2346	2122.5	35.375	87.1
					574.5	596.5	9.94167	29.4						823	599.5	9.99167	89.7	2349.5	2126	35.4333	51	2347.5	2124	35.4	85.8
					576	598	9.96667	28.4						824.5	601	10.0167	90.4	2351	2127.5	35.4583	50	2349	2125.5	35.425	86.5
					577.5	599.5	9.99167	29.6						826	602.5	10.0417	89.6	2352.5	2129	35.4833	50	2350.5	2127	35.45	85.8
					579	601	10.0167	30.3						827.5	604	10.0667	90.8	2354	2130.5	35.5083	49.8	2352	2128.5	35.475	86.5
					580.5	602.5	10.0417	29.7						829	605.5	10.0917	90.2	2355.5	2132	35.5333	49.5	2353.5	2130	35.5	85.9
					582	604	10.0667	30						830.5	607	10.1167	89.2	2357	2133.5	35.5583	51.2	2355	2131.5	35.525	85.5
					583.5	605.5	10.0917	30						832	608.5	10.1417	90.7	2358.5	2135	35.5833	50.2	2356.5	2133	35.55	86.7
					585	607	10.1167	29.3						833.5	610	10.1667	89.2	2360	2136.5	35.6083	50.7	2358	2134.5	35.575	86.6
					586.5	608.5	10.1417	29.8						835	611.5	10.1917	90	2361.5	2138	35.6333	50.4	2359.5	2136	35.6	85.9
					588	610	10.1667	30.7						836.5	613	10.2167	89.6	2363	2139.5	35.6583	50.9	2361	2137.5	35.625	86.8
					589.5	611.5	10.1917	29.4						838	614.5	10.2417	90.2	2364.5	2141	35.6833	49.8	2362.5	2139	35.65	85.8
					591	613	10.2167	30.7						839.5	616	10.2667	90.6	2366	2142.5	35.7083	49.3	2364	2140.5	35.675	86
					592.5	614.5	10.2417	29.7						841	617.5	10.2917	90.4	2367.5	2144	35.7333	50.7	2365.5	2142	35.7	85.2
					594	616	10.2667	29						842.5	619	10.3167	90.4	2369	2145.5	35.7583	49.4	2367	2143.5	35.725	86.4
					595.5	617.5	10.2917	29.7						844	620.5	10.3417	89.6	2370.5	2147	35.7833	50.2	2368.5	2145	35.75	86.3
					597	619	10.3167	30.3						845.5	622	10.3667	90	2372	2148.5	35.8083	51	2370	2146.5	35.775	86
					598.5	620.5	10.3417	29.5						847	623.5	10.3917	90.6	2373.5	2150	35.8333	49.8	2371.5	2148	35.8	86.2
					600	622	10.3667	29.1						848.5	625	10.4167	90.6	2375	2151.5	35.8583	50.3	2373	2149.5	35.825	85.6
					601.5	623.5	10.3917	29.4						850	626.5	10.4417	90.5	2376.5	2153	35.8833	50.1	2374.5	2151	35.85	86.2
					603	625	10.4167	30						851.5	628	10.4667	89.9	2378	2154.5	35.9083	49.9	2376	2152.5	35.875	86
					604.5	626.5	10.4417	29.7						853	629.5	10.4917	89.5	2379.5	2156	35.9333	49.7	2377.5	2154	35.9	86
					606	628	10.4667	30						854.5	631	10.5167	91.1	2381	2157.5	35.9583	49.6	2379	2155.5	35.925	86.1
					607.5	629.5	10.4917	28.4						856	632.5	10.5417	90.9	2382.5	2159	35.9833	51.4	2380.5	2157	35.95	86
					609	631	10.5167	31						857.5	634	10.5667	91.3	2384	2160.5	36.0083	50.2	2382	2158.5	35.975	85.2
					610.5	632.5	10.5417	29.3						859	635.5	10.5917	90.7	2385.5	2162	36.0333	49.4	2383.5	2160	36	86.2
					612	634	10.5667	30.9						860.5	637	10.6167	89.6	2387	2163.5	36.0583	49.8	2385	2161.5	36.025	86.6
					613.5	635.5	10.5917	29.1						862	638.5	10.6417	89.4	2388.5	2165	36.0833	49.3	2386.5	2163	36.05	87.5
					615	637	10.6167	29.9						863.5	640	10.6667	91.3	2390	2166.5	36.1083	49.7	2388	2164.5	36.075	86.4
					616.5	638.5	10.6417	29.2						865	641.5	10.6917	90.4	2391.5	2168	36.1333	49.5	2389.5	2166	36.1	86.4
					618	640	10.6667	30						866.5	643	10.7167	91.1	2393	2169.5	36.1583	49.7	2391	2167.5	36.125	86
					619.5	641.5	10.6917	29.4						868	644.5	10.7417	89.8	2394.5	2171	36.1833	49.4	2392.5	2169	36.15	85.5
					621	643	10.7167	29.5						869.5	646	10.7667	89.1	2396	2172.5	36.2083	49.8	2394	2170.5	36.175	86.1
					622.5	644.5	10.7417	30						871	647.5	10.7917	90.9	2397.5	2174	36.2333	50.1	2395.5	2172	36.2	86.5
					624	646	10.7667	30.2						872.5	649	10.8167	91.3	2399	2175.5	36.2583	49.8	2397	2173.5	36.225	86.1
					625.5	647.5	10.7917	31.1						874	650.5	10.8417	91.1	2400.5	2177	36.2833	48.9	2398.5	2175	36.25	85.5
					627	649	10.8167	29.2						875.5	652	10.8667	91.2	2402	2178.5	36.3083	48.9	2400	2176.5	36.275	86.5
					628.5	650.5	10.8417	30.6						877	653.5	10.8917	91.1	2403.5	2180	36.3333	49.1	2401.5	2178	36.3	85.3
					630	652	10.8667	29.8						878.5	655	10.9167	91.5	2405	2181.5	36.3583	49.3	2403	2179.5	36.325	85.4
					631.5	653.5	10.8917	29.4						880	656.5	10.9417	90.8	2406.5	2183	36.3833	49.8	2404.5	2181	36.35	86.9
					633	655	10.9167	30.4						881.5	658	10.9667	91.2	2408	2184.5	36.4083	49	2406	2182.5	36.375	86.8
					634.5	656.5	10.9417	30.7						883	659.5	10.9917	92	2409.5	2186	36.4333	49.5	2407.5	2184	36.4	86.1
					636	658	10.9667	29.8						884.5	661	11.0167	92.2	2411	2187.5	36.4583	49.5	2409	2185.5	36.425	86.6
					637.5	659.5	10.9917	29.4						886	662.5	11.0417	92.1	2412.5	2189	36.4833	49	2410.5	2187	36.45	85.4
					639	661	11.0167	29.6						887.5	664	11.0667	91.7	2414	2190.5	36.5083	49.9	2412	2188.5	36.475	87.1
					640.5	662.5	11.0417	29.6						889	665.5	11.0917	91.5	2415.5	2192	36.5333	49.8	2413.5	2190	36.5	86.7
					642	664	11.0667	30.6						890.5	667	11.1167	92.3	2417	2193.5	36.5583	50.3	2415	2191.5	36.525	86.2
					643.5	665.5	11.0917	30.7						892	668.5	11.1417	91.8	2418.5	2195	36.5833	49.3	2416.5	2193	36.55	86
					645	667	11.1167	30.4						893.5	670	11.1667	92.3	2420	2196.5	36.6083	49.5	2418	2194.5	36.575	85.2
					646.5	668.5	11.1417	29.7						895	671.5	11.1917	90.8	2421.5	2198	36.6333	49.3	2419.5	2196	36.6	85.1
					648	670	11.1667	29.5						896.5	673	11.2167	90.5	2423	2199.5	36.6583	48.2	2421	2197.5	36.625	85.7
					649.5	671.5	11.1917	29.6						898	674.5	11.2417	90.1	2424.5	2201	36.6833	48.4	2422.5	2199	36.65	85.5
					651	673	11.2167	29.3						899.5	676	11.2667	91.5	2426	2202.5	36.7083	49.9	2424	2200.5	36.675	86
					652.5	674.5	11.2417	31.7						901	677.5	11.2917	91.4	2427.5	2204	36.7333	50.4	2425.5	2202	36.7	85.3
					654	676	11.2667	30						902.5	679	11.3167	91.3	2429	2205.5	36.7583	49.3	2427	2203.5	36.725	85.9
					655.5	677.5	11.2917	29.1						904	680.5	11.3417	91.8	2430.5	2207	36.7833	48.1	2428.5	2205	36.75	85.9
					657	679	11.3167	30.2						905.5	682	11.3667	92.4	2432	2208.5	36.8083	49	2430	2206.5	36.775	86.2
					658.5	680.5	11.3417	31.2						907	683.5	11.3917	91.6	2433.5	2210	36.8333	49.2	2431.5	2208	36.8	85.8
					660	682	11.3667	30.3						908.5	685	11.4167	91.7	2435	2211.5	36.8583	47.2	2433	2209.5	36.825	86.1
					661.5	683.5	11.3917	29.6						910	686.5	11.4417	91.9	2436.5	2213	36.8833	50	2434.5	2211	36.85	86.2
					663	685	11.4167	30.4						911.5	688	11.4667	92.7	2438	2214.5	36.9083	48.9	2436	2212.5	36.875	85.8
					664.5	686.5	11.4417	28.9						913	689.5	11.4917	91.2	2439.5	2216	36.9333	49.2	2437.5	2214	36.9	86
					666	688	11.4667	29.1						914.5	691	11.5167	91.9	2441	2217.5	36.9583	47.5	2439	2215.5	36.925	86.2
					667.5	689.5	11.4917	29.6						916	692.5	11.5417	91.9	2442.5	2219	36.9833	47.8	2440.5	2217	36.95	86.2
					669	691	11.5167	29.3						917.5	694	11.5667	91.4	2444	2220.5	37.0083	47.9	2442	2218.5	36.975	87.6
					670.5	692.5	11.5417	29.8						919	695.5	11.5917	91.5	2445.5	2222	37.0333	48	2443.5	2220	37	86.2
					672	694	11.5667	29.1						920.5	697	11.6167	92.1	2447	2223.5	37.0583	49.9	2445	2221.5	37.025	85.4
					673.5	695.5	11.5917	30.2						922	698.5	11.6417	92.2	2448.5	2225	37.0833	49.8	2446.5	2223	37.05	85.9
					675	697	11.6167	30.1						923.5	700	11.6667	92.1	2450	2226.5	37.1083	48.1	2448	2224.5	37.075	86.7
					676.5	698.5	11.6417	29.1						925	701.5	11.6917	91.3	2451.5	2228	37.1333	48.9	2449.5	2226	37.1	86.2
					678	700	11.6667	28.4						926.5	703	11.7167	92.5	2453	2229.5	37.1583	48.6	2451	2227.5	37.125	86.8
					679.5	701.5	11.6917	29.8						928	704.5	11.7417	93.2	2454.5	2231	37.1833	49	2452.5	2229	37.15	85.6
					681	703	11.7167	29.1						929.5	706	11.7667	91.7	2456	2232.5	37.2083	48.9	2454	2230.5	37.175	86.5
					682.5	704.5	11.7417	29.2						931	707.5	11.7917	92.2	2457.5	2234	37.2333	49	2455.5	2232	37.2	86.2
					684	706	11.7667	31.9						932.5	709	11.8167	92.7	2459	2235.5	37.2583	49.5	2457	2233.5	37.225	86.4
					685.5	707.5	11.7917	30.4						934	710.5	11.8417	92.6	2460.5	2237	37.2833	49.7	2458.5	2235	37.25	86.3
					687	709	11.8167	29.3						935.5	712	11.8667	93.5	2462	2238.5	37.3083	49.4	2460	2236.5	37.275	85.9
					688.5	710.5	11.8417	30.4						937	713.5	11.8917	92.3	2463.5	2240	37.3333	48.9	2461.5	2238	37.3	86
					690	712	11.8667	29						938.5	715	11.9167	92.9	2465	2241.5	37.3583	48.5	2463	2239.5	37.325	85.8
					691.5	713.5	11.8917	29.4						940	716.5	11.9417	93.6	2466.5	2243	37.3833	48.5	2464.5	2241	37.35	86.2
					693	715	11.9167	29.9						941.5	718	11.9667	92.8	2468	2244.5	37.4083	48.6	2466	2242.5	37.375	86.5
					694.5	716.5	11.9417	30.2						943	719.5	11.9917	93.3	2469.5	2246	37.4333	47.9	2467.5	2244	37.4	85.2
					696	718	11.9667	29						944.5	721	12.0167	92.8	2471	2247.5	37.4583	48.2	2469	2245.5	37.425	85.4
					697.5	719.5	11.9917	30.5						946	722.5	12.0417	91.5	2472.5	2249	37.4833	48.3	2470.5	2247	37.45	86.7
					699	721	12.0167	29.7						947.5	724	12.0667	93.2	2474	2250.5	37.5083	48.5	2472	2248.5	37.475	86
					700.5	722.5	12.0417	29.5						949	725.5	12.0917	93.6	2475.5	2252	37.5333	48.1	2473.5	2250	37.5	84.8
					702	724	12.0667	30.3						950.5	727	12.1167	92.5	2477	2253.5	37.5583	48.4	2475	2251.5	37.525	86.7
					703.5	725.5	12.0917	30.7						952	728.5	12.1417	92.6	2478.5	2255	37.5833	48.8	2476.5	2253	37.55	85.9
					705	727	12.1167	29.7						953.5	730	12.1667	93.1	2480	2256.5	37.6083	48.1	2478	2254.5	37.575	85.4
					706.5	728.5	12.1417	29.6						955	731.5	12.1917	93.2	2481.5	2258	37.6333	48.6	2479.5	2256	37.6	85.5
					708	730	12.1667	30.6						956.5	733	12.2167	93	2483	2259.5	37.6583	48.8	2481	2257.5	37.625	85.4
					709.5	731.5	12.1917	30.3						958	734.5	12.2417	91.9	2484.5	2261	37.6833	47.4	2482.5	2259	37.65	85.2
					711	733	12.2167	30.6						959.5	736	12.2667	92.5	2486	2262.5	37.7083	47.9	2484	2260.5	37.675	85.5
					712.5	734.5	12.2417	30.6						961	737.5	12.2917	92.7	2487.5	2264	37.7333	48.2	2485.5	2262	37.7	86.9
					714	736	12.2667	30.5						962.5	739	12.3167	92.2	2489	2265.5	37.7583	49.7	2487	2263.5	37.725	85.4
					715.5	737.5	12.2917	30.7						964	740.5	12.3417	93	2490.5	2267	37.7833	48.1	2488.5	2265	37.75	85.8
					717	739	12.3167	28.8						965.5	742	12.3667	93.4	2492	2268.5	37.8083	48.1	2490	2266.5	37.775	85.3
					718.5	740.5	12.3417	30.1						967	743.5	12.3917	93.5	2493.5	2270	37.8333	47.8	2491.5	2268	37.8	85.5
					720	742	12.3667	30.7						968.5	745	12.4167	92.7	2495	2271.5	37.8583	47.9	2493	2269.5	37.825	85.6
					721.5	743.5	12.3917	29.8						970	746.5	12.4417	94.6	2496.5	2273	37.8833	47.3	2494.5	2271	37.85	85.6
					723	745	12.4167	31						971.5	748	12.4667	94.1	2498	2274.5	37.9083	47.6	2496	2272.5	37.875	84.1
					724.5	746.5	12.4417	30.4						973	749.5	12.4917	93	2499.5	2276	37.9333	48	2497.5	2274	37.9	85.8
					726	748	12.4667	28.1						974.5	751	12.5167	92.9	2501	2277.5	37.9583	47.3	2499	2275.5	37.925	86.8
					727.5	749.5	12.4917	30						976	752.5	12.5417	93.2	2502.5	2279	37.9833	47.9	2500.5	2277	37.95	86.5
					729	751	12.5167	30.4						977.5	754	12.5667	93.3	2504	2280.5	38.0083	48.4	2502	2278.5	37.975	84.5
					730.5	752.5	12.5417	29.7						979	755.5	12.5917	94.1	2505.5	2282	38.0333	47.1	2503.5	2280	38	85.6
					732	754	12.5667	29.7						980.5	757	12.6167	92.8	2507	2283.5	38.0583	47.3	2505	2281.5	38.025	85.9
					733.5	755.5	12.5917	30.1						982	758.5	12.6417	94.3	2508.5	2285	38.0833	48.2	2506.5	2283	38.05	85.9
					735	757	12.6167	29.9						983.5	760	12.6667	93.1	2510	2286.5	38.1083	48.1	2508	2284.5	38.075	85.8
					736.5	758.5	12.6417	30.5						985	761.5	12.6917	94.2	2511.5	2288	38.1333	47.7	2509.5	2286	38.1	85.9
					738	760	12.6667	29.9						986.5	763	12.7167	93.5	2513	2289.5	38.1583	47.3	2511	2287.5	38.125	86.2
					739.5	761.5	12.6917	29.4						988	764.5	12.7417	93.8	2514.5	2291	38.1833	47.8	2512.5	2289	38.15	85.5
					741	763	12.7167	29						989.5	766	12.7667	94.1	2516	2292.5	38.2083	47.3	2514	2290.5	38.175	86
					742.5	764.5	12.7417	30.4						991	767.5	12.7917	93.9	2517.5	2294	38.2333	47.7	2515.5	2292	38.2	85.6
					744	766	12.7667	30						992.5	769	12.8167	94.3	2519	2295.5	38.2583	47.6	2517	2293.5	38.225	86.2
					745.5	767.5	12.7917	29.7						994	770.5	12.8417	94.1	2520.5	2297	38.2833	48.4	2518.5	2295	38.25	86.2
					747	769	12.8167	29.7						995.5	772	12.8667	93.9	2522	2298.5	38.3083	46.8	2520	2296.5	38.275	86
					748.5	770.5	12.8417	29.7						997	773.5	12.8917	93	2523.5	2300	38.3333	48.3	2521.5	2298	38.3	85.3
					750	772	12.8667	30.4						998.5	775	12.9167	93.1	2525	2301.5	38.3583	47.3	2523	2299.5	38.325	86.2
					751.5	773.5	12.8917	29.3						1000	776.5	12.9417	93.3	2526.5	2303	38.3833	46.3	2524.5	2301	38.35	86.3
					753	775	12.9167	28						1001.5	778	12.9667	94	2528	2304.5	38.4083	47.3	2526	2302.5	38.375	85.8
					754.5	776.5	12.9417	29.6						1003	779.5	12.9917	94.1	2529.5	2306	38.4333	47.2	2527.5	2304	38.4	85.2
					756	778	12.9667	29.7						1004.5	781	13.0167	94.5	2531	2307.5	38.4583	46.5	2529	2305.5	38.425	86
					757.5	779.5	12.9917	29.3						1006	782.5	13.0417	93.6	2532.5	2309	38.4833	46	2530.5	2307	38.45	85.7
					759	781	13.0167	29.8						1007.5	784	13.0667	94.3	2534	2310.5	38.5083	48.1	2532	2308.5	38.475	86.9
					760.5	782.5	13.0417	29.8						1009	785.5	13.0917	94.5	2535.5	2312	38.5333	46.6	2533.5	2310	38.5	85.9
					762	784	13.0667	29						1010.5	787	13.1167	93.3	2537	2313.5	38.5583	47.8	2535	2311.5	38.525	85.1
					763.5	785.5	13.0917	30.4						1012	788.5	13.1417	93.3	2538.5	2315	38.5833	46.9	2536.5	2313	38.55	85.2
					765	787	13.1167	30.1						1013.5	790	13.1667	93.4	2540	2316.5	38.6083	47.9	2538	2314.5	38.575	85.2
					766.5	788.5	13.1417	28.3						1015	791.5	13.1917	94.6	2541.5	2318	38.6333	47.3	2539.5	2316	38.6	85.2
					768	790	13.1667	30.1						1016.5	793	13.2167	94.6	2543	2319.5	38.6583	47.1	2541	2317.5	38.625	84.9
					769.5	791.5	13.1917	28.8						1018	794.5	13.2417	94.5	2544.5	2321	38.6833	48.6	2542.5	2319	38.65	86.6
					771	793	13.2167	29.6						1019.5	796	13.2667	94.9	2546	2322.5	38.7083	48.3	2544	2320.5	38.675	86.1
					772.5	794.5	13.2417	30.4						1021	797.5	13.2917	95.4	2547.5	2324	38.7333	46.6	2545.5	2322	38.7	85.6
					774	796	13.2667	29						1022.5	799	13.3167	93.7	2549	2325.5	38.7583	45.2	2547	2323.5	38.725	86.1
					775.5	797.5	13.2917	30.6						1024	800.5	13.3417	93.9	2550.5	2327	38.7833	47.1	2548.5	2325	38.75	86.8
					777	799	13.3167	28.7						1025.5	802	13.3667	95.2	2552	2328.5	38.8083	47.1	2550	2326.5	38.775	87
					778.5	800.5	13.3417	30						1027	803.5	13.3917	95.1	2553.5	2330	38.8333	47.6	2551.5	2328	38.8	86.3
					780	802	13.3667	30.5						1028.5	805	13.4167	94.5	2555	2331.5	38.8583	46.8	2553	2329.5	38.825	84.8
					781.5	803.5	13.3917	29.7						1030	806.5	13.4417	93.9	2556.5	2333	38.8833	47.6	2554.5	2331	38.85	86.2
					783	805	13.4167	30.6						1031.5	808	13.4667	95	2558	2334.5	38.9083	46.6	2556	2332.5	38.875	85.3
					784.5	806.5	13.4417	29.8						1033	809.5	13.4917	94.4	2559.5	2336	38.9333	46.5	2557.5	2334	38.9	86.3
					786	808	13.4667	30.4						1034.5	811	13.5167	95	2561	2337.5	38.9583	45.5	2559	2335.5	38.925	86.1
					787.5	809.5	13.4917	29.3						1036	812.5	13.5417	93.9	2562.5	2339	38.9833	45.7	2560.5	2337	38.95	86.1
					789	811	13.5167	31						1037.5	814	13.5667	95.3	2564	2340.5	39.0083	47	2562	2338.5	38.975	86.1
					790.5	812.5	13.5417	29.8						1039	815.5	13.5917	96	2565.5	2342	39.0333	46.6	2563.5	2340	39	85.3
					792	814	13.5667	30.2						1040.5	817	13.6167	94.7	2567	2343.5	39.0583	46.8	2565	2341.5	39.025	84.8
					793.5	815.5	13.5917	30						1042	818.5	13.6417	95	2568.5	2345	39.0833	46.7	2566.5	2343	39.05	86
					795	817	13.6167	30.8						1043.5	820	13.6667	95	2570	2346.5	39.1083	45.6	2568	2344.5	39.075	86.1
					796.5	818.5	13.6417	29.8						1045	821.5	13.6917	95	2571.5	2348	39.1333	45.5	2569.5	2346	39.1	86.3
					798	820	13.6667	29.8						1046.5	823	13.7167	94.1	2573	2349.5	39.1583	46.1	2571	2347.5	39.125	85.7
					799.5	821.5	13.6917	29.4						1048	824.5	13.7417	95.4	2574.5	2351	39.1833	46.6	2572.5	2349	39.15	86.2
					801	823	13.7167	29.6						1049.5	826	13.7667	95.7	2576	2352.5	39.2083	46.9	2574	2350.5	39.175	86.4
					802.5	824.5	13.7417	30.4						1051	827.5	13.7917	95.3	2577.5	2354	39.2333	45.9	2575.5	2352	39.2	86.1
					804	826	13.7667	30.4						1052.5	829	13.8167	95	2579	2355.5	39.2583	44.9	2577	2353.5	39.225	86.1
					805.5	827.5	13.7917	29.4						1054	830.5	13.8417	95.4	2580.5	2357	39.2833	47.3	2578.5	2355	39.25	85.2
					807	829	13.8167	29.5						1055.5	832	13.8667	94.4	2582	2358.5	39.3083	47.4	2580	2356.5	39.275	86.1
					808.5	830.5	13.8417	31.1						1057	833.5	13.8917	95.8	2583.5	2360	39.3333	47.1	2581.5	2358	39.3	86.5
					810	832	13.8667	29.7						1058.5	835	13.9167	95	2585	2361.5	39.3583	46.9	2583	2359.5	39.325	85.4
					811.5	833.5	13.8917	31						1060	836.5	13.9417	95.3	2586.5	2363	39.3833	45.8	2584.5	2361	39.35	86
					813	835	13.9167	29.6						1061.5	838	13.9667	94.2	2588	2364.5	39.4083	46.4	2586	2362.5	39.375	85.6
					814.5	836.5	13.9417	29.1						1063	839.5	13.9917	95.3	2589.5	2366	39.4333	45.2	2587.5	2364	39.4	85.5
					816	838	13.9667	30.4						1064.5	841	14.0167	94	2591	2367.5	39.4583	46.3	2589	2365.5	39.425	84.5
					817.5	839.5	13.9917	29.5						1066	842.5	14.0417	94.9	2592.5	2369	39.4833	46.3	2590.5	2367	39.45	86.3
					819	841	14.0167	30.3						1067.5	844	14.0667	95	2594	2370.5	39.5083	46.6	2592	2368.5	39.475	86.2
					820.5	842.5	14.0417	29.6						1069	845.5	14.0917	95.3	2595.5	2372	39.5333	45.9	2593.5	2370	39.5	86
					822	844	14.0667	29.3						1070.5	847	14.1167	96	2597	2373.5	39.5583	46.2	2595	2371.5	39.525	85.9
					823.5	845.5	14.0917	30.4						1072	848.5	14.1417	95.3	2598.5	2375	39.5833	46.8	2596.5	2373	39.55	85.7
					825	847	14.1167	29.8						1073.5	850	14.1667	95.5	2600	2376.5	39.6083	46.6	2598	2374.5	39.575	85.6
					826.5	848.5	14.1417	29.6						1075	851.5	14.1917	95.4	2601.5	2378	39.6333	46.5	2599.5	2376	39.6	85.5
					828	850	14.1667	30.8						1076.5	853	14.2167	95.5	2603	2379.5	39.6583	45.3	2601	2377.5	39.625	86.6
					829.5	851.5	14.1917	29.9						1078	854.5	14.2417	95.6	2604.5	2381	39.6833	45.8	2602.5	2379	39.65	85.1
					831	853	14.2167	28.2						1079.5	856	14.2667	95.2	2606	2382.5	39.7083	46.5	2604	2380.5	39.675	86.5
					832.5	854.5	14.2417	29.6						1081	857.5	14.2917	95.9	2607.5	2384	39.7333	46.9	2605.5	2382	39.7	85.7
					834	856	14.2667	30.2						1082.5	859	14.3167	95.6	2609	2385.5	39.7583	46.6	2607	2383.5	39.725	84.3
					835.5	857.5	14.2917	28.6						1084	860.5	14.3417	95.7	2610.5	2387	39.7833	46.4	2608.5	2385	39.75	86.4
					837	859	14.3167	29.4						1085.5	862	14.3667	94.6	2612	2388.5	39.8083	45.2	2610	2386.5	39.775	86.6
					838.5	860.5	14.3417	28.4						1087	863.5	14.3917	94.8	2613.5	2390	39.8333	46.6	2611.5	2388	39.8	85.2
					840	862	14.3667	30.8						1088.5	865	14.4167	94.9	2615	2391.5	39.8583	45.5	2613	2389.5	39.825	85
					841.5	863.5	14.3917	29.9						1090	866.5	14.4417	95.6	2616.5	2393	39.8833	46.3	2614.5	2391	39.85	86.2
					843	865	14.4167	29.3						1091.5	868	14.4667	95.5	2618	2394.5	39.9083	47.4	2616	2392.5	39.875	86.5
					844.5	866.5	14.4417	30.4						1093	869.5	14.4917	96.7	2619.5	2396	39.9333	46.3	2617.5	2394	39.9	86
					846	868	14.4667	29.6						1094.5	871	14.5167	95.5	2621	2397.5	39.9583	45.6	2619	2395.5	39.925	86.5
					847.5	869.5	14.4917	30.9						1096	872.5	14.5417	95.4	2622.5	2399	39.9833	46.5	2620.5	2397	39.95	85.6
					849	871	14.5167	29.5						1097.5	874	14.5667	95.5	2624	2400.5	40.0083	46.6	2622	2398.5	39.975	86.4
					850.5	872.5	14.5417	29.1						1099	875.5	14.5917	96.1	2625.5	2402	40.0333	46.1	2623.5	2400	40	85.6
					852	874	14.5667	30.1						1100.5	877	14.6167	94.9	2627	2403.5	40.0583	46.6	2625	2401.5	40.025	85.2
					853.5	875.5	14.5917	30.5						1102	878.5	14.6417	95.8	2628.5	2405	40.0833	46.8	2626.5	2403	40.05	85.1
					855	877	14.6167	30.5						1103.5	880	14.6667	95.9	2630	2406.5	40.1083	46.2	2628	2404.5	40.075	85.9
					856.5	878.5	14.6417	30						1105	881.5	14.6917	95	2631.5	2408	40.1333	45.6	2629.5	2406	40.1	85.2
					858	880	14.6667	28.8						1106.5	883	14.7167	96	2633	2409.5	40.1583	46.9	2631	2407.5	40.125	86.6
					859.5	881.5	14.6917	29.5						1108	884.5	14.7417	95.7	2634.5	2411	40.1833	46.6	2632.5	2409	40.15	85
					861	883	14.7167	29						1109.5	886	14.7667	96.5	2636	2412.5	40.2083	46.2	2634	2410.5	40.175	85.1
					862.5	884.5	14.7417	29.3						1111	887.5	14.7917	96.6	2637.5	2414	40.2333	45.2	2635.5	2412	40.2	85.4
					864	886	14.7667	29.9						1112.5	889	14.8167	96.2	2639	2415.5	40.2583	45.9	2637	2413.5	40.225	86.1
					865.5	887.5	14.7917	29.7						1114	890.5	14.8417	96.4	2640.5	2417	40.2833	46	2638.5	2415	40.25	86.1
					867	889	14.8167	30.3						1115.5	892	14.8667	95.9	2642	2418.5	40.3083	46.2	2640	2416.5	40.275	86.3
					868.5	890.5	14.8417	30.6						1117	893.5	14.8917	96.8	2643.5	2420	40.3333	46.7	2641.5	2418	40.3	86.1
					870	892	14.8667	29.7						1118.5	895	14.9167	94.4	2645	2421.5	40.3583	46.7	2643	2419.5	40.325	85.9
					871.5	893.5	14.8917	28.7						1120	896.5	14.9417	95.4	2646.5	2423	40.3833	45.6	2644.5	2421	40.35	86
					873	895	14.9167	30.1						1121.5	898	14.9667	96.1	2648	2424.5	40.4083	45.8	2646	2422.5	40.375	84.9
					874.5	896.5	14.9417	28.8						1123	899.5	14.9917	96.8	2649.5	2426	40.4333	46.1	2647.5	2424	40.4	84.4
					876	898	14.9667	29.1						1124.5	901	15.0167	97.2	2651	2427.5	40.4583	45.4	2649	2425.5	40.425	86.1
					877.5	899.5	14.9917	30						1126	902.5	15.0417	96.1	2652.5	2429	40.4833	45.5	2650.5	2427	40.45	85
					879	901	15.0167	30.6						1127.5	904	15.0667	97.3	2654	2430.5	40.5083	46.8	2652	2428.5	40.475	86.7
					880.5	902.5	15.0417	30.9						1129	905.5	15.0917	96.4	2655.5	2432	40.5333	46.1	2653.5	2430	40.5	85.5
					882	904	15.0667	29.4						1130.5	907	15.1167	96.3	2657	2433.5	40.5583	46.6	2655	2431.5	40.525	85.3
					883.5	905.5	15.0917	29.6						1132	908.5	15.1417	96.2	2658.5	2435	40.5833	46.9	2656.5	2433	40.55	86.2
					885	907	15.1167	29.7						1133.5	910	15.1667	97	2660	2436.5	40.6083	44.7	2658	2434.5	40.575	85.6
					886.5	908.5	15.1417	30.2						1135	911.5	15.1917	95.9	2661.5	2438	40.6333	45.9	2659.5	2436	40.6	84.5
					888	910	15.1667	30.3						1136.5	913	15.2167	97.2	2663	2439.5	40.6583	44.6	2661	2437.5	40.625	86.3
					889.5	911.5	15.1917	31						1138	914.5	15.2417	96.4	2664.5	2441	40.6833	45.1	2662.5	2439	40.65	86.5
					891	913	15.2167	30.5						1139.5	916	15.2667	96.6	2666	2442.5	40.7083	45.5	2664	2440.5	40.675	86.1
					892.5	914.5	15.2417	30.3						1141	917.5	15.2917	96.4	2667.5	2444	40.7333	45.9	2665.5	2442	40.7	85.2
					894	916	15.2667	28.8						1142.5	919	15.3167	95.4	2669	2445.5	40.7583	46.6	2667	2443.5	40.725	85.4
					895.5	917.5	15.2917	30.7						1144	920.5	15.3417	95.8	2670.5	2447	40.7833	46.5	2668.5	2445	40.75	84.9
					897	919	15.3167	29.5						1145.5	922	15.3667	97.2	2672	2448.5	40.8083	44.7	2670	2446.5	40.775	86.9
					898.5	920.5	15.3417	29.7						1147	923.5	15.3917	96.4	2673.5	2450	40.8333	45.7	2671.5	2448	40.8	85.3
					900	922	15.3667	30.2						1148.5	925	15.4167	96.3	2675	2451.5	40.8583	45.7	2673	2449.5	40.825	86.3
					901.5	923.5	15.3917	29.3						1150	926.5	15.4417	96.7	2676.5	2453	40.8833	46.3	2674.5	2451	40.85	85.7
					903	925	15.4167	30.2						1151.5	928	15.4667	96.2	2678	2454.5	40.9083	44.8	2676	2452.5	40.875	85.6
					904.5	926.5	15.4417	29.8						1153	929.5	15.4917	97.3	2679.5	2456	40.9333	44.9	2677.5	2454	40.9	85.4
					906	928	15.4667	29.9						1154.5	931	15.5167	96	2681	2457.5	40.9583	45.6	2679	2455.5	40.925	86.4
					907.5	929.5	15.4917	30.2						1156	932.5	15.5417	97.5	2682.5	2459	40.9833	46.8	2680.5	2457	40.95	84.2
					909	931	15.5167	29.8						1157.5	934	15.5667	96.1	2684	2460.5	41.0083	45.4	2682	2458.5	40.975	84.3
					910.5	932.5	15.5417	30						1159	935.5	15.5917	97.4	2685.5	2462	41.0333	44.7	2683.5	2460	41	85.5
					912	934	15.5667	30						1160.5	937	15.6167	97.6	2687	2463.5	41.0583	45.6	2685	2461.5	41.025	86
					913.5	935.5	15.5917	29.4						1162	938.5	15.6417	97.3	2688.5	2465	41.0833	45.6	2686.5	2463	41.05	85.7
					915	937	15.6167	29.5						1163.5	940	15.6667	97	2690	2466.5	41.1083	46	2688	2464.5	41.075	84.7
					916.5	938.5	15.6417	29.8						1165	941.5	15.6917	96.4	2691.5	2468	41.1333	45	2689.5	2466	41.1	86.1
					918	940	15.6667	29.6						1166.5	943	15.7167	96.7	2693	2469.5	41.1583	44.3	2691	2467.5	41.125	86.3
					919.5	941.5	15.6917	29.1						1168	944.5	15.7417	96.9	2694.5	2471	41.1833	44.7	2692.5	2469	41.15	85
					921	943	15.7167	29.7						1169.5	946	15.7667	96.4	2696	2472.5	41.2083	45.9	2694	2470.5	41.175	85.4
					922.5	944.5	15.7417	28.5						1171	947.5	15.7917	97.2	2697.5	2474	41.2333	44.6	2695.5	2472	41.2	85.4
					924	946	15.7667	29.8						1172.5	949	15.8167	95.3	2699	2475.5	41.2583	43.6	2697	2473.5	41.225	85.5
					925.5	947.5	15.7917	28.8						1174	950.5	15.8417	97.9	2700.5	2477	41.2833	44.7	2698.5	2475	41.25	85.3
					927	949	15.8167	30.1						1175.5	952	15.8667	97.4	2702	2478.5	41.3083	45.6	2700	2476.5	41.275	86
					928.5	950.5	15.8417	29.4						1177	953.5	15.8917	96.5	2703.5	2480	41.3333	45.3	2701.5	2478	41.3	85.2
					930	952	15.8667	29.9						1178.5	955	15.9167	96.2	2705	2481.5	41.3583	45.3	2703	2479.5	41.325	85.5
					931.5	953.5	15.8917	29.4						1180	956.5	15.9417	97.7	2706.5	2483	41.3833	44.3	2704.5	2481	41.35	86.1
					933	955	15.9167	29.9						1181.5	958	15.9667	97.9	2708	2484.5	41.4083	44.9	2706	2482.5	41.375	84.8
					934.5	956.5	15.9417	28.5						1183	959.5	15.9917	96.7	2709.5	2486	41.4333	44.1	2707.5	2484	41.4	84.7
					936	958	15.9667	30.7						1184.5	961	16.0167	97.6	2711	2487.5	41.4583	44.4	2709	2485.5	41.425	85.5
					937.5	959.5	15.9917	30						1186	962.5	16.0417	97.4	2712.5	2489	41.4833	44.5	2710.5	2487	41.45	85.9
					939	961	16.0167	29.3						1187.5	964	16.0667	95.6	2714	2490.5	41.5083	44.8	2712	2488.5	41.475	86.9
					940.5	962.5	16.0417	28.8						1189	965.5	16.0917	97	2715.5	2492	41.5333	45	2713.5	2490	41.5	84.5
					942	964	16.0667	30.1						1190.5	967	16.1167	97.5	2717	2493.5	41.5583	44.2	2715	2491.5	41.525	85.6
					943.5	965.5	16.0917	30.4						1192	968.5	16.1417	96.3	2718.5	2495	41.5833	44.9	2716.5	2493	41.55	85.4
					945	967	16.1167	30.2						1193.5	970	16.1667	97.6	2720	2496.5	41.6083	46	2718	2494.5	41.575	85.3
					946.5	968.5	16.1417	29.4						1195	971.5	16.1917	96	2721.5	2498	41.6333	43.5	2719.5	2496	41.6	85
					948	970	16.1667	30.4						1196.5	973	16.2167	97.5	2723	2499.5	41.6583	43.9	2721	2497.5	41.625	83.6
					949.5	971.5	16.1917	30						1198	974.5	16.2417	97.2	2724.5	2501	41.6833	44.3	2722.5	2499	41.65	85.4
					951	973	16.2167	30						1199.5	976	16.2667	97.4	2726	2502.5	41.7083	43.4	2724	2500.5	41.675	85.2
					952.5	974.5	16.2417	30.1						1201	977.5	16.2917	97.7	2727.5	2504	41.7333	44.1	2725.5	2502	41.7	84.8
					954	976	16.2667	30.3						1202.5	979	16.3167	97	2729	2505.5	41.7583	44.9	2727	2503.5	41.725	86.2
					955.5	977.5	16.2917	30.3						1204	980.5	16.3417	96.5	2730.5	2507	41.7833	45.7	2728.5	2505	41.75	85.4
					957	979	16.3167	29.9						1205.5	982	16.3667	96.6	2732	2508.5	41.8083	44.5	2730	2506.5	41.775	86.1
					958.5	980.5	16.3417	30.2						1207	983.5	16.3917	97.6	2733.5	2510	41.8333	44.4	2731.5	2508	41.8	86.4
					960	982	16.3667	28.8						1208.5	985	16.4167	96.9	2735	2511.5	41.8583	44.3	2733	2509.5	41.825	86
					961.5	983.5	16.3917	29.6						1210	986.5	16.4417	96.2	2736.5	2513	41.8833	45.1	2734.5	2511	41.85	85.1
					963	985	16.4167	29.7						1211.5	988	16.4667	97.4	2738	2514.5	41.9083	45.2	2736	2512.5	41.875	85.6
					964.5	986.5	16.4417	30.2						1213	989.5	16.4917	95.8	2739.5	2516	41.9333	44.8	2737.5	2514	41.9	84.8
					966	988	16.4667	28.5						1214.5	991	16.5167	97.6	2741	2517.5	41.9583	44.2	2739	2515.5	41.925	85.1
					967.5	989.5	16.4917	29.5						1216	992.5	16.5417	96.8	2742.5	2519	41.9833	45.5	2740.5	2517	41.95	85.9
					969	991	16.5167	29						1217.5	994	16.5667	97.1	2744	2520.5	42.0083	44.4	2742	2518.5	41.975	84.8
					970.5	992.5	16.5417	29.2						1219	995.5	16.5917	97.3	2745.5	2522	42.0333	44.7	2743.5	2520	42	83.9
					972	994	16.5667	30.7						1220.5	997	16.6167	97.3	2747	2523.5	42.0583	44.1	2745	2521.5	42.025	85.6
					973.5	995.5	16.5917	29.8						1222	998.5	16.6417	98.3	2748.5	2525	42.0833	44.3	2746.5	2523	42.05	85.4
					975	997	16.6167	29.4						1223.5	1000	16.6667	97	2750	2526.5	42.1083	44.1	2748	2524.5	42.075	84.6
					976.5	998.5	16.6417	29.7						1225	1001.5	16.6917	97.4	2751.5	2528	42.1333	44.6	2749.5	2526	42.1	85.5
					978	1000	16.6667	29.5						1226.5	1003	16.7167	96.3	2753	2529.5	42.1583	45	2751	2527.5	42.125	85.7
					979.5	1001.5	16.6917	30.1						1228	1004.5	16.7417	97.1	2754.5	2531	42.1833	45.6	2752.5	2529	42.15	85.5
					981	1003	16.7167	30.5						1229.5	1006	16.7667	97.8	2756	2532.5	42.2083	43.9	2754	2530.5	42.175	84.7
					982.5	1004.5	16.7417	29.7						1231	1007.5	16.7917	97.6	2757.5	2534	42.2333	44.4	2755.5	2532	42.2	85.7
					984	1006	16.7667	30.3						1232.5	1009	16.8167	97.1	2759	2535.5	42.2583	43.9	2757	2533.5	42.225	86.4
					985.5	1007.5	16.7917	30						1234	1010.5	16.8417	96.8	2760.5	2537	42.2833	44.8	2758.5	2535	42.25	85.5
					987	1009	16.8167	30						1235.5	1012	16.8667	98	2762	2538.5	42.3083	45.5	2760	2536.5	42.275	85.2
					988.5	1010.5	16.8417	29.9						1237	1013.5	16.8917	97	2763.5	2540	42.3333	44.5	2761.5	2538	42.3	85.6
					990	1012	16.8667	31.1						1238.5	1015	16.9167	97.1	2765	2541.5	42.3583	44.3	2763	2539.5	42.325	86.5
					991.5	1013.5	16.8917	30.4						1240	1016.5	16.9417	96.8	2766.5	2543	42.3833	44	2764.5	2541	42.35	85.2
					993	1015	16.9167	28.7						1241.5	1018	16.9667	97.2	2768	2544.5	42.4083	44.5	2766	2542.5	42.375	85.7
					994.5	1016.5	16.9417	29.1						1243	1019.5	16.9917	97.7	2769.5	2546	42.4333	44.2	2767.5	2544	42.4	85.9
					996	1018	16.9667	30.9						1244.5	1021	17.0167	98	2771	2547.5	42.4583	43.9	2769	2545.5	42.425	85.6
					997.5	1019.5	16.9917	30.6						1246	1022.5	17.0417	98.1	2772.5	2549	42.4833	44.3	2770.5	2547	42.45	85.5
					999	1021	17.0167	29.4						1247.5	1024	17.0667	97.8	2774	2550.5	42.5083	44	2772	2548.5	42.475	85.5
					1000.5	1022.5	17.0417	30.3						1249	1025.5	17.0917	99.1	2775.5	2552	42.5333	44.5	2773.5	2550	42.5	85.9
					1002	1024	17.0667	29						1250.5	1027	17.1167	97.2	2777	2553.5	42.5583	44	2775	2551.5	42.525	83.9
					1003.5	1025.5	17.0917	30.9						1252	1028.5	17.1417	97.1	2778.5	2555	42.5833	44.5	2776.5	2553	42.55	85.1
					1005	1027	17.1167	30.7						1253.5	1030	17.1667	96.9	2780	2556.5	42.6083	44.5	2778	2554.5	42.575	86.3
					1006.5	1028.5	17.1417	29.7						1255	1031.5	17.1917	98.4	2781.5	2558	42.6333	44.4	2779.5	2556	42.6	84.4
					1008	1030	17.1667	30.3						1256.5	1033	17.2167	96.5	2783	2559.5	42.6583	43.9	2781	2557.5	42.625	85.5
					1009.5	1031.5	17.1917	29.5						1258	1034.5	17.2417	96.8	2784.5	2561	42.6833	44.4	2782.5	2559	42.65	85.7
					1011	1033	17.2167	30.1						1259.5	1036	17.2667	98	2786	2562.5	42.7083	42.8	2784	2560.5	42.675	85
					1012.5	1034.5	17.2417	30.1						1261	1037.5	17.2917	97.4	2787.5	2564	42.7333	44.1	2785.5	2562	42.7	85.6
					1014	1036	17.2667	29.1						1262.5	1039	17.3167	97.4	2789	2565.5	42.7583	44.5	2787	2563.5	42.725	84.8
					1015.5	1037.5	17.2917	29.4						1264	1040.5	17.3417	98	2790.5	2567	42.7833	43.7	2788.5	2565	42.75	85.7
					1017	1039	17.3167	30.8						1265.5	1042	17.3667	96.5	2792	2568.5	42.8083	43.5	2790	2566.5	42.775	85.3
					1018.5	1040.5	17.3417	30.3						1267	1043.5	17.3917	97.2	2793.5	2570	42.8333	43.4	2791.5	2568	42.8	84.4
					1020	1042	17.3667	28.6						1268.5	1045	17.4167	97.4	2795	2571.5	42.8583	45.5	2793	2569.5	42.825	86.2
					1021.5	1043.5	17.3917	29.7						1270	1046.5	17.4417	97.9	2796.5	2573	42.8833	43.8	2794.5	2571	42.85	85.5
					1023	1045	17.4167	28.2						1271.5	1048	17.4667	96.8	2798	2574.5	42.9083	43.3	2796	2572.5	42.875	85.5
					1024.5	1046.5	17.4417	30.2						1273	1049.5	17.4917	97	2799.5	2576	42.9333	44.5	2797.5	2574	42.9	85.9
					1026	1048	17.4667	30.8						1274.5	1051	17.5167	99.2	2801	2577.5	42.9583	44.2	2799	2575.5	42.925	86.1
					1027.5	1049.5	17.4917	30.9						1276	1052.5	17.5417	97.8	2802.5	2579	42.9833	44.2	2800.5	2577	42.95	84.9
					1029	1051	17.5167	30.4						1277.5	1054	17.5667	98.1	2804	2580.5	43.0083	43.8	2802	2578.5	42.975	85.2
					1030.5	1052.5	17.5417	30.3						1279	1055.5	17.5917	97.2	2805.5	2582	43.0333	43.6	2803.5	2580	43	84.3
					1032	1054	17.5667	30.4						1280.5	1057	17.6167	98.1	2807	2583.5	43.0583	43.6	2805	2581.5	43.025	85.5
					1033.5	1055.5	17.5917	28.6						1282	1058.5	17.6417	96.8	2808.5	2585	43.0833	43.5	2806.5	2583	43.05	84.7
					1035	1057	17.6167	31.1						1283.5	1060	17.6667	97	2810	2586.5	43.1083	43.3	2808	2584.5	43.075	84.4
					1036.5	1058.5	17.6417	30.6						1285	1061.5	17.6917	97.1	2811.5	2588	43.1333	44.5	2809.5	2586	43.1	85.1
					1038	1060	17.6667	29.4						1286.5	1063	17.7167	98.2	2813	2589.5	43.1583	43.5	2811	2587.5	43.125	84.3
					1039.5	1061.5	17.6917	30.1						1288	1064.5	17.7417	97.9	2814.5	2591	43.1833	44.6	2812.5	2589	43.15	85.9
					1041	1063	17.7167	29.3						1289.5	1066	17.7667	97	2816	2592.5	43.2083	43.9	2814	2590.5	43.175	84.5
					1042.5	1064.5	17.7417	30.3						1291	1067.5	17.7917	98.5	2817.5	2594	43.2333	44.1	2815.5	2592	43.2	85.2
					1044	1066	17.7667	30.4						1292.5	1069	17.8167	98.6	2819	2595.5	43.2583	43.4	2817	2593.5	43.225	85.2
					1045.5	1067.5	17.7917	30.5						1294	1070.5	17.8417	97.5	2820.5	2597	43.2833	43.6	2818.5	2595	43.25	84.8
					1047	1069	17.8167	29.4						1295.5	1072	17.8667	97.7	2822	2598.5	43.3083	43.2	2820	2596.5	43.275	84.7
					1048.5	1070.5	17.8417	29.3						1297	1073.5	17.8917	96.9	2823.5	2600	43.3333	44.4	2821.5	2598	43.3	84.7
					1050	1072	17.8667	29.7						1298.5	1075	17.9167	97.3	2825	2601.5	43.3583	43.4	2823	2599.5	43.325	85.2
					1051.5	1073.5	17.8917	30.9						1300	1076.5	17.9417	98.4	2826.5	2603	43.3833	44.1	2824.5	2601	43.35	84
					1053	1075	17.9167	29.7						1301.5	1078	17.9667	97.9	2828	2604.5	43.4083	43.9	2826	2602.5	43.375	85
					1054.5	1076.5	17.9417	29.1						1303	1079.5	17.9917	97.2	2829.5	2606	43.4333	43.2	2827.5	2604	43.4	85.9
					1056	1078	17.9667	29.8						1304.5	1081	18.0167	97.8	2831	2607.5	43.4583	43.2	2829	2605.5	43.425	85.2
					1057.5	1079.5	17.9917	30.9						1306	1082.5	18.0417	97.5	2832.5	2609	43.4833	44.5	2830.5	2607	43.45	85.3
					1059	1081	18.0167	30.3						1307.5	1084	18.0667	96.9	2834	2610.5	43.5083	42.9	2832	2608.5	43.475	84.8
					1060.5	1082.5	18.0417	29.2						1309	1085.5	18.0917	98	2835.5	2612	43.5333	44	2833.5	2610	43.5	85.3
					1062	1084	18.0667	30.8						1310.5	1087	18.1167	97.9	2837	2613.5	43.5583	44.4	2835	2611.5	43.525	85.1
					1063.5	1085.5	18.0917	29.7						1312	1088.5	18.1417	98.1	2838.5	2615	43.5833	43.6	2836.5	2613	43.55	86.2
					1065	1087	18.1167	29.7						1313.5	1090	18.1667	97.6	2840	2616.5	43.6083	44.7	2838	2614.5	43.575	86.3
					1066.5	1088.5	18.1417	29.8						1315	1091.5	18.1917	97.6	2841.5	2618	43.6333	43.4	2839.5	2616	43.6	85.7
					1068	1090	18.1667	30.5						1316.5	1093	18.2167	97.2	2843	2619.5	43.6583	44.2	2841	2617.5	43.625	85
					1069.5	1091.5	18.1917	30.4						1318	1094.5	18.2417	98.5	2844.5	2621	43.6833	44.2	2842.5	2619	43.65	85.8
					1071	1093	18.2167	30.2						1319.5	1096	18.2667	97.3	2846	2622.5	43.7083	44.8	2844	2620.5	43.675	85
					1072.5	1094.5	18.2417	30.5						1321	1097.5	18.2917	97.7	2847.5	2624	43.7333	43.6	2845.5	2622	43.7	85.8
					1074	1096	18.2667	30.3						1322.5	1099	18.3167	97	2849	2625.5	43.7583	43.6	2847	2623.5	43.725	84.6
					1075.5	1097.5	18.2917	29.3						1324	1100.5	18.3417	99.1	2850.5	2627	43.7833	43.4	2848.5	2625	43.75	84.8
					1077	1099	18.3167	29.2						1325.5	1102	18.3667	98.6	2852	2628.5	43.8083	42.6	2850	2626.5	43.775	84.7
					1078.5	1100.5	18.3417	29.7						1327	1103.5	18.3917	98.7	2853.5	2630	43.8333	42.8	2851.5	2628	43.8	85.5
					1080	1102	18.3667	29.4						1328.5	1105	18.4167	98.8	2855	2631.5	43.8583	43.6	2853	2629.5	43.825	85.7
					1081.5	1103.5	18.3917	29.6						1330	1106.5	18.4417	98	2856.5	2633	43.8833	42.5	2854.5	2631	43.85	86.4
					1083	1105	18.4167	28.9						1331.5	1108	18.4667	98.2	2858	2634.5	43.9083	43.7	2856	2632.5	43.875	86.3
					1084.5	1106.5	18.4417	30.6						1333	1109.5	18.4917	97.8	2859.5	2636	43.9333	43.9	2857.5	2634	43.9	85.8
					1086	1108	18.4667	29.6						1334.5	1111	18.5167	98.6	2861	2637.5	43.9583	43.2	2859	2635.5	43.925	85.9
					1087.5	1109.5	18.4917	30.5						1336	1112.5	18.5417	97.6	2862.5	2639	43.9833	43.6	2860.5	2637	43.95	85.9
					1089	1111	18.5167	29.8						1337.5	1114	18.5667	97.4	2864	2640.5	44.0083	42.7	2862	2638.5	43.975	85
					1090.5	1112.5	18.5417	30.9						1339	1115.5	18.5917	97.8	2865.5	2642	44.0333	44.4	2863.5	2640	44	85.5
					1092	1114	18.5667	30						1340.5	1117	18.6167	98.5	2867	2643.5	44.0583	43	2865	2641.5	44.025	85.3
					1093.5	1115.5	18.5917	29.6						1342	1118.5	18.6417	97.6	2868.5	2645	44.0833	42.7	2866.5	2643	44.05	85.4
					1095	1117	18.6167	29.2						1343.5	1120	18.6667	97.8	2870	2646.5	44.1083	44.6	2868	2644.5	44.075	86.3
					1096.5	1118.5	18.6417	29.7						1345	1121.5	18.6917	97.7	2871.5	2648	44.1333	43.7	2869.5	2646	44.1	84
					1098	1120	18.6667	30.9						1346.5	1123	18.7167	97	2873	2649.5	44.1583	44.1	2871	2647.5	44.125	84.9
					1099.5	1121.5	18.6917	30						1348	1124.5	18.7417	98.3	2874.5	2651	44.1833	42.8	2872.5	2649	44.15	86.1
					1101	1123	18.7167	30.1						1349.5	1126	18.7667	98.7	2876	2652.5	44.2083	44.8	2874	2650.5	44.175	86.2
					1102.5	1124.5	18.7417	30.5						1351	1127.5	18.7917	97.1	2877.5	2654	44.2333	42.7	2875.5	2652	44.2	85
					1104	1126	18.7667	30.9						1352.5	1129	18.8167	98.9	2879	2655.5	44.2583	43.1	2877	2653.5	44.225	84.6
					1105.5	1127.5	18.7917	28.7						1354	1130.5	18.8417	97.3	2880.5	2657	44.2833	42.4	2878.5	2655	44.25	84.4
					1107	1129	18.8167	29.2						1355.5	1132	18.8667	97.2	2882	2658.5	44.3083	43.7	2880	2656.5	44.275	84
					1108.5	1130.5	18.8417	31.1						1357	1133.5	18.8917	98	2883.5	2660	44.3333	44.6	2881.5	2658	44.3	85.8
					1110	1132	18.8667	30.3						1358.5	1135	18.9167	97.3	2885	2661.5	44.3583	42.5	2883	2659.5	44.325	84.7
					1111.5	1133.5	18.8917	30.4						1360	1136.5	18.9417	98	2886.5	2663	44.3833	42.9	2884.5	2661	44.35	84.3
					1113	1135	18.9167	28.8						1361.5	1138	18.9667	97.6	2888	2664.5	44.4083	42.4	2886	2662.5	44.375	86
					1114.5	1136.5	18.9417	30.5						1363	1139.5	18.9917	99.5	2889.5	2666	44.4333	42.5	2887.5	2664	44.4	86.6
					1116	1138	18.9667	30.1						1364.5	1141	19.0167	97.9	2891	2667.5	44.4583	44.7	2889	2665.5	44.425	85.8
					1117.5	1139.5	18.9917	30.4						1366	1142.5	19.0417	98	2892.5	2669	44.4833	44.2	2890.5	2667	44.45	85.5
					1119	1141	19.0167	30.4						1367.5	1144	19.0667	98.8	2894	2670.5	44.5083	43.5	2892	2668.5	44.475	85.2
					1120.5	1142.5	19.0417	30.6						1369	1145.5	19.0917	99.1	2895.5	2672	44.5333	41.7	2893.5	2670	44.5	85.8
					1122	1144	19.0667	29.7						1370.5	1147	19.1167	98.8	2897	2673.5	44.5583	43.3	2895	2671.5	44.525	86.5
					1123.5	1145.5	19.0917	29.1						1372	1148.5	19.1417	97	2898.5	2675	44.5833	42.5	2896.5	2673	44.55	85.1
					1125	1147	19.1167	29.8						1373.5	1150	19.1667	99.5	2900	2676.5	44.6083	43.7	2898	2674.5	44.575	86.5
					1126.5	1148.5	19.1417	30.6						1375	1151.5	19.1917	99.4	2901.5	2678	44.6333	43.8	2899.5	2676	44.6	84.7
					1128	1150	19.1667	30.2						1376.5	1153	19.2167	99	2903	2679.5	44.6583	43.5	2901	2677.5	44.625	84.6
					1129.5	1151.5	19.1917	28.7						1378	1154.5	19.2417	98.1	2904.5	2681	44.6833	41.2	2902.5	2679	44.65	85.8
					1131	1153	19.2167	29.7						1379.5	1156	19.2667	98.4	2906	2682.5	44.7083	44.5	2904	2680.5	44.675	85.8
					1132.5	1154.5	19.2417	30.1						1381	1157.5	19.2917	98.5	2907.5	2684	44.7333	43.7	2905.5	2682	44.7	85.7
					1134	1156	19.2667	28.8						1382.5	1159	19.3167	97.3	2909	2685.5	44.7583	42.2	2907	2683.5	44.725	85.1
					1135.5	1157.5	19.2917	29.7						1384	1160.5	19.3417	98.1	2910.5	2687	44.7833	42.7	2908.5	2685	44.75	85
					1137	1159	19.3167	29.5						1385.5	1162	19.3667	98.5	2912	2688.5	44.8083	42.8	2910	2686.5	44.775	84.9
					1138.5	1160.5	19.3417	29.1						1387	1163.5	19.3917	98	2913.5	2690	44.8333	43.1	2911.5	2688	44.8	85
					1140	1162	19.3667	29.4						1388.5	1165	19.4167	98.3	2915	2691.5	44.8583	42.5	2913	2689.5	44.825	84.2
					1141.5	1163.5	19.3917	30.7						1390	1166.5	19.4417	99.1	2916.5	2693	44.8833	42.2	2914.5	2691	44.85	85.1
					1143	1165	19.4167	29.4						1391.5	1168	19.4667	98.4	2918	2694.5	44.9083	43.2	2916	2692.5	44.875	84.3
					1144.5	1166.5	19.4417	30.2						1393	1169.5	19.4917	98.2	2919.5	2696	44.9333	42.1	2917.5	2694	44.9	84.8
					1146	1168	19.4667	28.6						1394.5	1171	19.5167	97.3	2921	2697.5	44.9583	42.7	2919	2695.5	44.925	85.6
					1147.5	1169.5	19.4917	29.3						1396	1172.5	19.5417	98.5	2922.5	2699	44.9833	43.8	2920.5	2697	44.95	85
					1149	1171	19.5167	30.5						1397.5	1174	19.5667	98.4	2924	2700.5	45.0083	42.8	2922	2698.5	44.975	85.6
					1150.5	1172.5	19.5417	28.6						1399	1175.5	19.5917	98.3	2925.5	2702	45.0333	42.9	2923.5	2700	45	86
					1152	1174	19.5667	30.4						1400.5	1177	19.6167	99.6	2927	2703.5	45.0583	42.7	2925	2701.5	45.025	84.8
					1153.5	1175.5	19.5917	29.4						1402	1178.5	19.6417	99.1	2928.5	2705	45.0833	43	2926.5	2703	45.05	85.5
					1155	1177	19.6167	28.4						1403.5	1180	19.6667	98.4	2930	2706.5	45.1083	42.7	2928	2704.5	45.075	84.6
					1156.5	1178.5	19.6417	29.8						1405	1181.5	19.6917	98.6	2931.5	2708	45.1333	42.7	2929.5	2706	45.1	84.6
					1158	1180	19.6667	29.2						1406.5	1183	19.7167	98	2933	2709.5	45.1583	41.8	2931	2707.5	45.125	84.9
					1159.5	1181.5	19.6917	30						1408	1184.5	19.7417	97.4	2934.5	2711	45.1833	42.7	2932.5	2709	45.15	85.4
					1161	1183	19.7167	29.1						1409.5	1186	19.7667	99	2936	2712.5	45.2083	43.1	2934	2710.5	45.175	85.6
					1162.5	1184.5	19.7417	30.4						1411	1187.5	19.7917	98.6	2937.5	2714	45.2333	43.3	2935.5	2712	45.2	85.3
					1164	1186	19.7667	30.5						1412.5	1189	19.8167	98.2	2939	2715.5	45.2583	42.8	2937	2713.5	45.225	84.9
					1165.5	1187.5	19.7917	30						1414	1190.5	19.8417	99.3	2940.5	2717	45.2833	44	2938.5	2715	45.25	85.1
					1167	1189	19.8167	30.4						1415.5	1192	19.8667	99.1	2942	2718.5	45.3083	42.4	2940	2716.5	45.275	84.7
					1168.5	1190.5	19.8417	28.8						1417	1193.5	19.8917	99	2943.5	2720	45.3333	43.3	2941.5	2718	45.3	85.6
					1170	1192	19.8667	29.9						1418.5	1195	19.9167	98.6	2945	2721.5	45.3583	43	2943	2719.5	45.325	84.7
					1171.5	1193.5	19.8917	29.4						1420	1196.5	19.9417	98.6	2946.5	2723	45.3833	42.5	2944.5	2721	45.35	85.6
					1173	1195	19.9167	28.7						1421.5	1198	19.9667	98.6	2948	2724.5	45.4083	42.7	2946	2722.5	45.375	86.8
					1174.5	1196.5	19.9417	29.1						1423	1199.5	19.9917	99.3	2949.5	2726	45.4333	42.6	2947.5	2724	45.4	84.7
					1176	1198	19.9667	29.8						1424.5	1201	20.0167	98.3	2951	2727.5	45.4583	43.8	2949	2725.5	45.425	85
					1177.5	1199.5	19.9917	30.3						1426	1202.5	20.0417	99.1	2952.5	2729	45.4833	42.6	2950.5	2727	45.45	85.9
					1179	1201	20.0167	29.7						1427.5	1204	20.0667	98.5	2954	2730.5	45.5083	42.3	2952	2728.5	45.475	84.7
					1180.5	1202.5	20.0417	30.8						1429	1205.5	20.0917	98.7	2955.5	2732	45.5333	42.9	2953.5	2730	45.5	85.1
					1182	1204	20.0667	30.2						1430.5	1207	20.1167	98.9	2957	2733.5	45.5583	42.9	2955	2731.5	45.525	83.6
					1183.5	1205.5	20.0917	30.4						1432	1208.5	20.1417	98.4	2958.5	2735	45.5833	43.2	2956.5	2733	45.55	84.6
					1185	1207	20.1167	29.1						1433.5	1210	20.1667	98.4	2960	2736.5	45.6083	42.3	2958	2734.5	45.575	85.3
					1186.5	1208.5	20.1417	29.2						1435	1211.5	20.1917	99	2961.5	2738	45.6333	41.3	2959.5	2736	45.6	85.3
					1188	1210	20.1667	30.3						1436.5	1213	20.2167	98.8	2963	2739.5	45.6583	41.8	2961	2737.5	45.625	85.4
					1189.5	1211.5	20.1917	30						1438	1214.5	20.2417	99	2964.5	2741	45.6833	43.6	2962.5	2739	45.65	85.4
					1191	1213	20.2167	31						1439.5	1216	20.2667	98.9	2966	2742.5	45.7083	42.4	2964	2740.5	45.675	85.7
					1192.5	1214.5	20.2417	29.9						1441	1217.5	20.2917	98.4	2967.5	2744	45.7333	41.6	2965.5	2742	45.7	85.7
					1194	1216	20.2667	30.1						1442.5	1219	20.3167	98.5	2969	2745.5	45.7583	41.6	2967	2743.5	45.725	85.5
					1195.5	1217.5	20.2917	28.7						1444	1220.5	20.3417	99.5	2970.5	2747	45.7833	42.7	2968.5	2745	45.75	85.1
					1197	1219	20.3167	29						1445.5	1222	20.3667	99.4	2972	2748.5	45.8083	41.1	2970	2746.5	45.775	84.3
					1198.5	1220.5	20.3417	29.4						1447	1223.5	20.3917	99.2	2973.5	2750	45.8333	42.3	2971.5	2748	45.8	86
					1200	1222	20.3667	29.8						1448.5	1225	20.4167	98.2	2975	2751.5	45.8583	40.8	2973	2749.5	45.825	86.1
					1201.5	1223.5	20.3917	29						1450	1226.5	20.4417	97.9	2976.5	2753	45.8833	42.9	2974.5	2751	45.85	85.6
					1203	1225	20.4167	29.9						1451.5	1228	20.4667	99.3	2978	2754.5	45.9083	41.6	2976	2752.5	45.875	84.6
					1204.5	1226.5	20.4417	29.4						1453	1229.5	20.4917	99	2979.5	2756	45.9333	41.8	2977.5	2754	45.9	85.3
					1206	1228	20.4667	29.9						1454.5	1231	20.5167	98.5	2981	2757.5	45.9583	41.9	2979	2755.5	45.925	84.7
					1207.5	1229.5	20.4917	29.8						1456	1232.5	20.5417	99.3	2982.5	2759	45.9833	42.1	2980.5	2757	45.95	86
					1209	1231	20.5167	29.9						1457.5	1234	20.5667	98.2	2984	2760.5	46.0083	42.9	2982	2758.5	45.975	84.4
					1210.5	1232.5	20.5417	29.6						1459	1235.5	20.5917	99.2	2985.5	2762	46.0333	41.4	2983.5	2760	46	84
					1212	1234	20.5667	29.6						1460.5	1237	20.6167	99.1	2987	2763.5	46.0583	42	2985	2761.5	46.025	84.9
					1213.5	1235.5	20.5917	30						1462	1238.5	20.6417	97.8	2988.5	2765	46.0833	42.1	2986.5	2763	46.05	85.1
					1215	1237	20.6167	29.6						1463.5	1240	20.6667	100.3	2990	2766.5	46.1083	42.5	2988	2764.5	46.075	85.4
					1216.5	1238.5	20.6417	30.7						1465	1241.5	20.6917	98.9	2991.5	2768	46.1333	42.2	2989.5	2766	46.1	85.4
					1218	1240	20.6667	30.8						1466.5	1243	20.7167	99.4	2993	2769.5	46.1583	41.7	2991	2767.5	46.125	85.1
					1219.5	1241.5	20.6917	29.2						1468	1244.5	20.7417	97.7	2994.5	2771	46.1833	41.9	2992.5	2769	46.15	85.5
					1221	1243	20.7167	29.9						1469.5	1246	20.7667	99	2996	2772.5	46.2083	42	2994	2770.5	46.175	85.5
					1222.5	1244.5	20.7417	30.8						1471	1247.5	20.7917	99.9	2997.5	2774	46.2333	41.5	2995.5	2772	46.2	84.7
					1224	1246	20.7667	30.1						1472.5	1249	20.8167	99.5	2999	2775.5	46.2583	41.9	2997	2773.5	46.225	84.8
					1225.5	1247.5	20.7917	29.3						1474	1250.5	20.8417	99.3	3000.5	2777	46.2833	41.3	2998.5	2775	46.25	86.2
					1227	1249	20.8167	29.1						1475.5	1252	20.8667	99.6	3002	2778.5	46.3083	42.2	3000	2776.5	46.275	85.7
					1228.5	1250.5	20.8417	29.8						1477	1253.5	20.8917	98.9	3003.5	2780	46.3333	43.3	3001.5	2778	46.3	85.4
					1230	1252	20.8667	30.7						1478.5	1255	20.9167	98.7	3005	2781.5	46.3583	41.8	3003	2779.5	46.325	86.3
					1231.5	1253.5	20.8917	29.3						1480	1256.5	20.9417	98.4	3006.5	2783	46.3833	42.2	3004.5	2781	46.35	84.5
					1233	1255	20.9167	30						1481.5	1258	20.9667	99.5	3008	2784.5	46.4083	42.3	3006	2782.5	46.375	85.2
					1234.5	1256.5	20.9417	29.6						1483	1259.5	20.9917	99	3009.5	2786	46.4333	41.5	3007.5	2784	46.4	85.4
					1236	1258	20.9667	29.2						1484.5	1261	21.0167	98.4	3011	2787.5	46.4583	42.3	3009	2785.5	46.425	84.8
					1237.5	1259.5	20.9917	29						1486	1262.5	21.0417	99.7	3012.5	2789	46.4833	41.9	3010.5	2787	46.45	84.8
					1239	1261	21.0167	29.8						1487.5	1264	21.0667	100.4	3014	2790.5	46.5083	41.4	3012	2788.5	46.475	85.9
					1240.5	1262.5	21.0417	30.2						1489	1265.5	21.0917	99.9	3015.5	2792	46.5333	42.6	3013.5	2790	46.5	85.7
					1242	1264	21.0667	30						1490.5	1267	21.1167	99.5	3017	2793.5	46.5583	41.1	3015	2791.5	46.525	85.4
					1243.5	1265.5	21.0917	30						1492	1268.5	21.1417	99.4	3018.5	2795	46.5833	41.8	3016.5	2793	46.55	85
					1245	1267	21.1167	30.2						1493.5	1270	21.1667	100.4	3020	2796.5	46.6083	40.4	3018	2794.5	46.575	84.8
					1246.5	1268.5	21.1417	29.1						1495	1271.5	21.1917	98.4	3021.5	2798	46.6333	40.9	3019.5	2796	46.6	85.7
					1248	1270	21.1667	30.7						1496.5	1273	21.2167	99.5	3023	2799.5	46.6583	41.7	3021	2797.5	46.625	84.3
					1249.5	1271.5	21.1917	29.4						1498	1274.5	21.2417	99.2	3024.5	2801	46.6833	42.7	3022.5	2799	46.65	85.8
					1251	1273	21.2167	29.6						1499.5	1276	21.2667	98.9	3026	2802.5	46.7083	42.1	3024	2800.5	46.675	84.9
					1252.5	1274.5	21.2417	29.6						1501	1277.5	21.2917	99.6	3027.5	2804	46.7333	41.2	3025.5	2802	46.7	84.9
					1254	1276	21.2667	28.9						1502.5	1279	21.3167	99	3029	2805.5	46.7583	40.5	3027	2803.5	46.725	85.3
					1255.5	1277.5	21.2917	30.2						1504	1280.5	21.3417	99.9	3030.5	2807	46.7833	42.1	3028.5	2805	46.75	85.2
					1257	1279	21.3167	30.4						1505.5	1282	21.3667	99.9	3032	2808.5	46.8083	42.8	3030	2806.5	46.775	85.6
					1258.5	1280.5	21.3417	30						1507	1283.5	21.3917	99.1	3033.5	2810	46.8333	40.8	3031.5	2808	46.8	85.1
					1260	1282	21.3667	29.8						1508.5	1285	21.4167	100.1	3035	2811.5	46.8583	41.3	3033	2809.5	46.825	85.1
					1261.5	1283.5	21.3917	28.8						1510	1286.5	21.4417	99.5	3036.5	2813	46.8833	42.4	3034.5	2811	46.85	85.5
					1263	1285	21.4167	28.2						1511.5	1288	21.4667	99.4	3038	2814.5	46.9083	42.3	3036	2812.5	46.875	85.7
					1264.5	1286.5	21.4417	30.3						1513	1289.5	21.4917	99.7	3039.5	2816	46.9333	41.3	3037.5	2814	46.9	85.5
					1266	1288	21.4667	29.6						1514.5	1291	21.5167	100	3041	2817.5	46.9583	42.3	3039	2815.5	46.925	85.4
					1267.5	1289.5	21.4917	29						1516	1292.5	21.5417	98.8	3042.5	2819	46.9833	42.5	3040.5	2817	46.95	84.4
					1269	1291	21.5167	28.8						1517.5	1294	21.5667	99.1	3044	2820.5	47.0083	42.5	3042	2818.5	46.975	84.6
					1270.5	1292.5	21.5417	29.5						1519	1295.5	21.5917	98.7	3045.5	2822	47.0333	42.5	3043.5	2820	47	86
					1272	1294	21.5667	29.4						1520.5	1297	21.6167	99.2	3047	2823.5	47.0583	40.6	3045	2821.5	47.025	85
					1273.5	1295.5	21.5917	30.9						1522	1298.5	21.6417	99.8	3048.5	2825	47.0833	41.3	3046.5	2823	47.05	86.3
					1275	1297	21.6167	28.5						1523.5	1300	21.6667	98.4	3050	2826.5	47.1083	42.3	3048	2824.5	47.075	85.5
					1276.5	1298.5	21.6417	28.8						1525	1301.5	21.6917	99.1	3051.5	2828	47.1333	41	3049.5	2826	47.1	86
					1278	1300	21.6667	30.3						1526.5	1303	21.7167	99.6	3053	2829.5	47.1583	41.6	3051	2827.5	47.125	86.1
					1279.5	1301.5	21.6917	29.4						1528	1304.5	21.7417	99.5	3054.5	2831	47.1833	40.8	3052.5	2829	47.15	85.9
					1281	1303	21.7167	30.1						1529.5	1306	21.7667	99.1	3056	2832.5	47.2083	41.1	3054	2830.5	47.175	86.3
					1282.5	1304.5	21.7417	29.4						1531	1307.5	21.7917	98.8	3057.5	2834	47.2333	41.9	3055.5	2832	47.2	84.7
					1284	1306	21.7667	28.8						1532.5	1309	21.8167	99.1	3059	2835.5	47.2583	42.3	3057	2833.5	47.225	84.9
					1285.5	1307.5	21.7917	29.8						1534	1310.5	21.8417	99.6	3060.5	2837	47.2833	40.3	3058.5	2835	47.25	85.4
					1287	1309	21.8167	28.2						1535.5	1312	21.8667	99.6	3062	2838.5	47.3083	41.9	3060	2836.5	47.275	85.6
					1288.5	1310.5	21.8417	29.2						1537	1313.5	21.8917	99.7	3063.5	2840	47.3333	41.4	3061.5	2838	47.3	83.8
					1290	1312	21.8667	30.2						1538.5	1315	21.9167	100	3065	2841.5	47.3583	41.7	3063	2839.5	47.325	85.7
					1291.5	1313.5	21.8917	29.7						1540	1316.5	21.9417	99.5	3066.5	2843	47.3833	42.4	3064.5	2841	47.35	86.4
					1293	1315	21.9167	30						1541.5	1318	21.9667	99	3068	2844.5	47.4083	41	3066	2842.5	47.375	85.5
					1294.5	1316.5	21.9417	29.7						1543	1319.5	21.9917	100.3	3069.5	2846	47.4333	41.4	3067.5	2844	47.4	86.5
					1296	1318	21.9667	31						1544.5	1321	22.0167	99.9	3071	2847.5	47.4583	41.5	3069	2845.5	47.425	85.1
					1297.5	1319.5	21.9917	28.4						1546	1322.5	22.0417	100.2	3072.5	2849	47.4833	41.8	3070.5	2847	47.45	86.2
					1299	1321	22.0167	29.8						1547.5	1324	22.0667	98.3	3074	2850.5	47.5083	42	3072	2848.5	47.475	85.3
					1300.5	1322.5	22.0417	30.5						1549	1325.5	22.0917	99.5	3075.5	2852	47.5333	41.6	3073.5	2850	47.5	86.2
					1302	1324	22.0667	29.3						1550.5	1327	22.1167	99.9	3077	2853.5	47.5583	42.3	3075	2851.5	47.525	85.5
					1303.5	1325.5	22.0917	28.5						1552	1328.5	22.1417	100.8	3078.5	2855	47.5833	41.7	3076.5	2853	47.55	85.6
					1305	1327	22.1167	30.1						1553.5	1330	22.1667	99.6	3080	2856.5	47.6083	41.6	3078	2854.5	47.575	85.7
					1306.5	1328.5	22.1417	29.7						1555	1331.5	22.1917	100.1	3081.5	2858	47.6333	42	3079.5	2856	47.6	86.5
					1308	1330	22.1667	30.5						1556.5	1333	22.2167	100.5	3083	2859.5	47.6583	41.7	3081	2857.5	47.625	85.7
					1309.5	1331.5	22.1917	30.6						1558	1334.5	22.2417	100.4	3084.5	2861	47.6833	41.3	3082.5	2859	47.65	85.1
					1311	1333	22.2167	30.7						1559.5	1336	22.2667	99.6	3086	2862.5	47.7083	42.1	3084	2860.5	47.675	86.2
					1312.5	1334.5	22.2417	29.2						1561	1337.5	22.2917	99.7	3087.5	2864	47.7333	41.5	3085.5	2862	47.7	84.9
					1314	1336	22.2667	30.4						1562.5	1339	22.3167	100.9	3089	2865.5	47.7583	42.2	3087	2863.5	47.725	85.1
					1315.5	1337.5	22.2917	29.5						1564	1340.5	22.3417	100	3090.5	2867	47.7833	41.5	3088.5	2865	47.75	84.9
					1317	1339	22.3167	29						1565.5	1342	22.3667	99.4	3092	2868.5	47.8083	41.9	3090	2866.5	47.775	85.5
					1318.5	1340.5	22.3417	30.5						1567	1343.5	22.3917	100.4	3093.5	2870	47.8333	41.7	3091.5	2868	47.8	84.8
					1320	1342	22.3667	29.8						1568.5	1345	22.4167	99.2	3095	2871.5	47.8583	40.5	3093	2869.5	47.825	85.4
					1321.5	1343.5	22.3917	30.5						1570	1346.5	22.4417	98.9	3096.5	2873	47.8833	41.4	3094.5	2871	47.85	86.1
					1323	1345	22.4167	30.1						1571.5	1348	22.4667	100.2	3098	2874.5	47.9083	40.1	3096	2872.5	47.875	86
					1324.5	1346.5	22.4417	29.6						1573	1349.5	22.4917	99.9	3099.5	2876	47.9333	41.8	3097.5	2874	47.9	84.8
					1326	1348	22.4667	28.9						1574.5	1351	22.5167	98.7	3101	2877.5	47.9583	42.6	3099	2875.5	47.925	84.6
					1327.5	1349.5	22.4917	30.3						1576	1352.5	22.5417	100	3102.5	2879	47.9833	41.2	3100.5	2877	47.95	86.2
					1329	1351	22.5167	30.6						1577.5	1354	22.5667	98.8	3104	2880.5	48.0083	41.2	3102	2878.5	47.975	84.3
					1330.5	1352.5	22.5417	29.6						1579	1355.5	22.5917	100.5	3105.5	2882	48.0333	40.9	3103.5	2880	48	85
					1332	1354	22.5667	28.9						1580.5	1357	22.6167	99.9	3107	2883.5	48.0583	41.1	3105	2881.5	48.025	85.4
					1333.5	1355.5	22.5917	30.5						1582	1358.5	22.6417	100.4	3108.5	2885	48.0833	41.9	3106.5	2883	48.05	85.4
					1335	1357	22.6167	29.5						1583.5	1360	22.6667	100.1	3110	2886.5	48.1083	40.8	3108	2884.5	48.075	85.7
					1336.5	1358.5	22.6417	30.2						1585	1361.5	22.6917	100.9	3111.5	2888	48.1333	41.6	3109.5	2886	48.1	86.3
					1338	1360	22.6667	29						1586.5	1363	22.7167	100.3	3113	2889.5	48.1583	40.6	3111	2887.5	48.125	85.5
					1339.5	1361.5	22.6917	30.1						1588	1364.5	22.7417	99.8	3114.5	2891	48.1833	42.2	3112.5	2889	48.15	85.3
					1341	1363	22.7167	28.8						1589.5	1366	22.7667	99.8	3116	2892.5	48.2083	42.2	3114	2890.5	48.175	84.6
					1342.5	1364.5	22.7417	29.7						1591	1367.5	22.7917	100	3117.5	2894	48.2333	40.9	3115.5	2892	48.2	85
					1344	1366	22.7667	30.5						1592.5	1369	22.8167	100	3119	2895.5	48.2583	41	3117	2893.5	48.225	84.8
					1345.5	1367.5	22.7917	29.3						1594	1370.5	22.8417	99.1	3120.5	2897	48.2833	40.4	3118.5	2895	48.25	84.5
					1347	1369	22.8167	30.5						1595.5	1372	22.8667	100.3	3122	2898.5	48.3083	42	3120	2896.5	48.275	83.9
					1348.5	1370.5	22.8417	29						1597	1373.5	22.8917	99.5	3123.5	2900	48.3333	41	3121.5	2898	48.3	84.7
					1350	1372	22.8667	30.3						1598.5	1375	22.9167	100.2	3125	2901.5	48.3583	42.1	3123	2899.5	48.325	85.8
					1351.5	1373.5	22.8917	29.5						1600	1376.5	22.9417	101	3126.5	2903	48.3833	42.9	3124.5	2901	48.35	84.7
					1353	1375	22.9167	31						1601.5	1378	22.9667	100.6	3128	2904.5	48.4083	41.2	3126	2902.5	48.375	84.7
					1354.5	1376.5	22.9417	29.5						1603	1379.5	22.9917	99.8	3129.5	2906	48.4333	40.8	3127.5	2904	48.4	85.1
					1356	1378	22.9667	29.7						1604.5	1381	23.0167	100.9	3131	2907.5	48.4583	40.3	3129	2905.5	48.425	85.1
					1357.5	1379.5	22.9917	29.3						1606	1382.5	23.0417	100.5	3132.5	2909	48.4833	40.8	3130.5	2907	48.45	84.9
					1359	1381	23.0167	29.6						1607.5	1384	23.0667	100.5	3134	2910.5	48.5083	39.9	3132	2908.5	48.475	85.3
					1360.5	1382.5	23.0417	29.3						1609	1385.5	23.0917	101.5	3135.5	2912	48.5333	40.5	3133.5	2910	48.5	86.2
					1362	1384	23.0667	29.9						1610.5	1387	23.1167	100.1	3137	2913.5	48.5583	40.8	3135	2911.5	48.525	85.4
					1363.5	1385.5	23.0917	30						1612	1388.5	23.1417	100.1	3138.5	2915	48.5833	41.3	3136.5	2913	48.55	84.9
					1365	1387	23.1167	28.8						1613.5	1390	23.1667	99.4	3140	2916.5	48.6083	41	3138	2914.5	48.575	86.5
					1366.5	1388.5	23.1417	29						1615	1391.5	23.1917	100.4	3141.5	2918	48.6333	41.4	3139.5	2916	48.6	85.1
					1368	1390	23.1667	27.9						1616.5	1393	23.2167	100.1	3143	2919.5	48.6583	41	3141	2917.5	48.625	85.4
					1369.5	1391.5	23.1917	28.8						1618	1394.5	23.2417	99.5	3144.5	2921	48.6833	41	3142.5	2919	48.65	86.1
					1371	1393	23.2167	30.7						1619.5	1396	23.2667	100.3	3146	2922.5	48.7083	41.5	3144	2920.5	48.675	85.4
					1372.5	1394.5	23.2417	29.8						1621	1397.5	23.2917	100.8	3147.5	2924	48.7333	42.2	3145.5	2922	48.7	85.4
					1374	1396	23.2667	30.3						1622.5	1399	23.3167	100.2	3149	2925.5	48.7583	40.1	3147	2923.5	48.725	84.9
					1375.5	1397.5	23.2917	29.5						1624	1400.5	23.3417	100.2	3150.5	2927	48.7833	40.9	3148.5	2925	48.75	85.1
					1377	1399	23.3167	30.7						1625.5	1402	23.3667	99.2	3152	2928.5	48.8083	40.7	3150	2926.5	48.775	85.8
					1378.5	1400.5	23.3417	29.9						1627	1403.5	23.3917	100	3153.5	2930	48.8333	40.7	3151.5	2928	48.8	84.6
					1380	1402	23.3667	29.2						1628.5	1405	23.4167	101	3155	2931.5	48.8583	41	3153	2929.5	48.825	85.7
					1381.5	1403.5	23.3917	30.2						1630	1406.5	23.4417	100.5	3156.5	2933	48.8833	40.6	3154.5	2931	48.85	84.8
					1383	1405	23.4167	29.4						1631.5	1408	23.4667	99.4	3158	2934.5	48.9083	40.4	3156	2932.5	48.875	84.7
					1384.5	1406.5	23.4417	30.2						1633	1409.5	23.4917	101.2	3159.5	2936	48.9333	40.7	3157.5	2934	48.9	85.6
					1386	1408	23.4667	31.7						1634.5	1411	23.5167	100.2	3161	2937.5	48.9583	42.1	3159	2935.5	48.925	85.5
					1387.5	1409.5	23.4917	29.5						1636	1412.5	23.5417	100.1	3162.5	2939	48.9833	41.4	3160.5	2937	48.95	86.2
					1389	1411	23.5167	28.8						1637.5	1414	23.5667	100.3	3164	2940.5	49.0083	41	3162	2938.5	48.975	86.2
					1390.5	1412.5	23.5417	30.1						1639	1415.5	23.5917	100.4	3165.5	2942	49.0333	41.1	3163.5	2940	49	85.3
					1392	1414	23.5667	28.9						1640.5	1417	23.6167	101.5	3167	2943.5	49.0583	41.5	3165	2941.5	49.025	85.6
					1393.5	1415.5	23.5917	30.3						1642	1418.5	23.6417	101.1	3168.5	2945	49.0833	41	3166.5	2943	49.05	86
					1395	1417	23.6167	29						1643.5	1420	23.6667	101	3170	2946.5	49.1083	40.3	3168	2944.5	49.075	87
					1396.5	1418.5	23.6417	29.8						1645	1421.5	23.6917	99.7	3171.5	2948	49.1333	41.9	3169.5	2946	49.1	84.8
					1398	1420	23.6667	29.6						1646.5	1423	23.7167	101.2	3173	2949.5	49.1583	39.7	3171	2947.5	49.125	85.4
					1399.5	1421.5	23.6917	29.1						1648	1424.5	23.7417	100	3174.5	2951	49.1833	40	3172.5	2949	49.15	85.6
					1401	1423	23.7167	29.5						1649.5	1426	23.7667	100.9	3176	2952.5	49.2083	40.9	3174	2950.5	49.175	84.8
					1402.5	1424.5	23.7417	30.1						1651	1427.5	23.7917	100.5	3177.5	2954	49.2333	40.4	3175.5	2952	49.2	85.2
					1404	1426	23.7667	29.7						1652.5	1429	23.8167	99.3	3179	2955.5	49.2583	39.9	3177	2953.5	49.225	86.7
					1405.5	1427.5	23.7917	28.9						1654	1430.5	23.8417	102.1	3180.5	2957	49.2833	40.7	3178.5	2955	49.25	85
					1407	1429	23.8167	30						1655.5	1432	23.8667	100.3	3182	2958.5	49.3083	41	3180	2956.5	49.275	85.1
					1408.5	1430.5	23.8417	30.5						1657	1433.5	23.8917	100.9	3183.5	2960	49.3333	41.6	3181.5	2958	49.3	84.2
					1410	1432	23.8667	29.4						1658.5	1435	23.9167	101.3	3185	2961.5	49.3583	41.1	3183	2959.5	49.325	85.3
					1411.5	1433.5	23.8917	30.6						1660	1436.5	23.9417	100.9	3186.5	2963	49.3833	40.9	3184.5	2961	49.35	85.5
					1413	1435	23.9167	28.9						1661.5	1438	23.9667	100.4	3188	2964.5	49.4083	40.6	3186	2962.5	49.375	85.3
					1414.5	1436.5	23.9417	30.2						1663	1439.5	23.9917	101.4	3189.5	2966	49.4333	41	3187.5	2964	49.4	86.3
					1416	1438	23.9667	28						1664.5	1441	24.0167	101.2	3191	2967.5	49.4583	41	3189	2965.5	49.425	86.1
					1417.5	1439.5	23.9917	29.4						1666	1442.5	24.0417	100.1	3192.5	2969	49.4833	40.7	3190.5	2967	49.45	85.4
					1419	1441	24.0167	30.1						1667.5	1444	24.0667	102	3194	2970.5	49.5083	40.5	3192	2968.5	49.475	84.8
					1420.5	1442.5	24.0417	29.6						1669	1445.5	24.0917	101.7	3195.5	2972	49.5333	40.6	3193.5	2970	49.5	84.2
					1422	1444	24.0667	29.5						1670.5	1447	24.1167	101.4	3197	2973.5	49.5583	40.4	3195	2971.5	49.525	85.3
					1423.5	1445.5	24.0917	29.2						1672	1448.5	24.1417	101.6	3198.5	2975	49.5833	41.1	3196.5	2973	49.55	85.7
					1425	1447	24.1167	29.9						1673.5	1450	24.1667	100.7	3200	2976.5	49.6083	40.7	3198	2974.5	49.575	85.9
					1426.5	1448.5	24.1417	29						1675	1451.5	24.1917	101.5	3201.5	2978	49.6333	40.6	3199.5	2976	49.6	85.1
					1428	1450	24.1667	29.6						1676.5	1453	24.2167	101.4	3203	2979.5	49.6583	41	3201	2977.5	49.625	85.2
					1429.5	1451.5	24.1917	30.4						1678	1454.5	24.2417	100.8	3204.5	2981	49.6833	41.5	3202.5	2979	49.65	86
					1431	1453	24.2167	29.3						1679.5	1456	24.2667	101	3206	2982.5	49.7083	40	3204	2980.5	49.675	85.7
					1432.5	1454.5	24.2417	30.6						1681	1457.5	24.2917	100.5	3207.5	2984	49.7333	40.5	3205.5	2982	49.7	86.2
					1434	1456	24.2667	29.8						1682.5	1459	24.3167	100.1	3209	2985.5	49.7583	41.8	3207	2983.5	49.725	85.9
					1435.5	1457.5	24.2917	29.1						1684	1460.5	24.3417	101.6	3210.5	2987	49.7833	40.2	3208.5	2985	49.75	85.2
					1437	1459	24.3167	30.8						1685.5	1462	24.3667	100	3212	2988.5	49.8083	40.9	3210	2986.5	49.775	85.3
					1438.5	1460.5	24.3417	30.2						1687	1463.5	24.3917	100.9	3213.5	2990	49.8333	40.9	3211.5	2988	49.8	85.6
					1440	1462	24.3667	28.9						1688.5	1465	24.4167	100.3	3215	2991.5	49.8583	39.5	3213	2989.5	49.825	85.4
					1441.5	1463.5	24.3917	29.4						1690	1466.5	24.4417	100.6	3216.5	2993	49.8833	40.5	3214.5	2991	49.85	84.9
					1443	1465	24.4167	30.2						1691.5	1468	24.4667	101.5	3218	2994.5	49.9083	40.7	3216	2992.5	49.875	86.1
					1444.5	1466.5	24.4417	29.8						1693	1469.5	24.4917	100.4	3219.5	2996	49.9333	41.6	3217.5	2994	49.9	84.9
					1446	1468	24.4667	30.4						1694.5	1471	24.5167	102	3221	2997.5	49.9583	39.9	3219	2995.5	49.925	85.6
					1447.5	1469.5	24.4917	31.1						1696	1472.5	24.5417	101.4	3222.5	2999	49.9833	39.5	3220.5	2997	49.95	86.4
					1449	1471	24.5167	30.3						1697.5	1474	24.5667	101.6	3224	3000.5	50.0083	42.9	3222	2998.5	49.975	85.6
					1450.5	1472.5	24.5417	29.8						1699	1475.5	24.5917	101.8	3225.5	3002	50.0333	39.8	3223.5	3000	50	84.8
					1452	1474	24.5667	29.6						1700.5	1477	24.6167	101.2	3227	3003.5	50.0583	40	3225	3001.5	50.025	84.6
					1453.5	1475.5	24.5917	29.7						1702	1478.5	24.6417	101.1	3228.5	3005	50.0833	40.5	3226.5	3003	50.05	84.9
					1455	1477	24.6167	29.3						1703.5	1480	24.6667	100.8	3230	3006.5	50.1083	38.7	3228	3004.5	50.075	85.3
					1456.5	1478.5	24.6417	29.4						1705	1481.5	24.6917	101.1	3231.5	3008	50.1333	41.9	3229.5	3006	50.1	84.9
					1458	1480	24.6667	29.9						1706.5	1483	24.7167	101.2	3233	3009.5	50.1583	39.7	3231	3007.5	50.125	85.7
					1459.5	1481.5	24.6917	30.6						1708	1484.5	24.7417	101.4	3234.5	3011	50.1833	40.3	3232.5	3009	50.15	85.7
					1461	1483	24.7167	31.3						1709.5	1486	24.7667	101.7	3236	3012.5	50.2083	40.9	3234	3010.5	50.175	84.9
					1462.5	1484.5	24.7417	30.2						1711	1487.5	24.7917	100.9	3237.5	3014	50.2333	42	3235.5	3012	50.2	85.7
					1464	1486	24.7667	30						1712.5	1489	24.8167	101.3	3239	3015.5	50.2583	41	3237	3013.5	50.225	84.9
					1465.5	1487.5	24.7917	29.8						1714	1490.5	24.8417	101	3240.5	3017	50.2833	40.4	3238.5	3015	50.25	86.1
					1467	1489	24.8167	30						1715.5	1492	24.8667	101.1	3242	3018.5	50.3083	39.7	3240	3016.5	50.275	85.3
					1468.5	1490.5	24.8417	30.2						1717	1493.5	24.8917	101.8	3243.5	3020	50.3333	40.8	3241.5	3018	50.3	85.5
					1470	1492	24.8667	29.4						1718.5	1495	24.9167	102.4	3245	3021.5	50.3583	40.4	3243	3019.5	50.325	86.2
					1471.5	1493.5	24.8917	29.5						1720	1496.5	24.9417	102.5	3246.5	3023	50.3833	40.9	3244.5	3021	50.35	86.1
					1473	1495	24.9167	30						1721.5	1498	24.9667	101.8	3248	3024.5	50.4083	42	3246	3022.5	50.375	84.6
					1474.5	1496.5	24.9417	29						1723	1499.5	24.9917	101.4	3249.5	3026	50.4333	40.6	3247.5	3024	50.4	84.8
					1476	1498	24.9667	29.9						1724.5	1501	25.0167	101.4	3251	3027.5	50.4583	40.6	3249	3025.5	50.425	85.2
					1477.5	1499.5	24.9917	29.2						1726	1502.5	25.0417	100.9	3252.5	3029	50.4833	40.3	3250.5	3027	50.45	85.6
					1479	1501	25.0167	29.2						1727.5	1504	25.0667	101.5	3254	3030.5	50.5083	39.6	3252	3028.5	50.475	84.5
					1480.5	1502.5	25.0417	29.1						1729	1505.5	25.0917	101.3	3255.5	3032	50.5333	40.6	3253.5	3030	50.5	85.3
					1482	1504	25.0667	29.8						1730.5	1507	25.1167	102	3257	3033.5	50.5583	39.6	3255	3031.5	50.525	85.7
					1483.5	1505.5	25.0917	30						1732	1508.5	25.1417	101.5	3258.5	3035	50.5833	40.6	3256.5	3033	50.55	85.5
					1485	1507	25.1167	31.1						1733.5	1510	25.1667	102.1	3260	3036.5	50.6083	39.9	3258	3034.5	50.575	84.4
					1486.5	1508.5	25.1417	29.5						1735	1511.5	25.1917	100.9	3261.5	3038	50.6333	40.4	3259.5	3036	50.6	85.3
					1488	1510	25.1667	30						1736.5	1513	25.2167	101.9	3263	3039.5	50.6583	40.5	3261	3037.5	50.625	85.7
					1489.5	1511.5	25.1917	29.2						1738	1514.5	25.2417	101.5	3264.5	3041	50.6833	40.2	3262.5	3039	50.65	84.3
					1491	1513	25.2167	29.9						1739.5	1516	25.2667	101.2	3266	3042.5	50.7083	40.2	3264	3040.5	50.675	85.8
					1492.5	1514.5	25.2417	29.1						1741	1517.5	25.2917	100.6	3267.5	3044	50.7333	40.7	3265.5	3042	50.7	86.3
					1494	1516	25.2667	29.2						1742.5	1519	25.3167	101.9	3269	3045.5	50.7583	39.6	3267	3043.5	50.725	84.9
					1495.5	1517.5	25.2917	29.2						1744	1520.5	25.3417	100.8	3270.5	3047	50.7833	39.5	3268.5	3045	50.75	86
					1497	1519	25.3167	30.2						1745.5	1522	25.3667	102	3272	3048.5	50.8083	39.6	3270	3046.5	50.775	85.7
					1498.5	1520.5	25.3417	30.7						1747	1523.5	25.3917	101.5	3273.5	3050	50.8333	40.4	3271.5	3048	50.8	84.6
														246.5	23	0.38333		1746	1522.5	25.375		1770	1546.5	25.775
														248	24.5	0.40833		1747.5	1524	25.4		1771.5	1548	25.8
														249.5	26	0.43333		1749	1525.5	25.425		1773	1549.5	25.825
														251	27.5	0.45833		1750.5	1527	25.45		1774.5	1551	25.85
														252.5	29	0.48333		1752	1528.5	25.475		1776	1552.5	25.875
														254	30.5	0.50833		1753.5	1530	25.5		1777.5	1554	25.9
														255.5	32	0.53333		1755	1531.5	25.525		1779	1555.5	25.925
														257	33.5	0.55833		1756.5	1533	25.55		1780.5	1557	25.95
														258.5	35	0.58333		1758	1534.5	25.575		1782	1558.5	25.975
														260	36.5	0.60833		1759.5	1536	25.6		1783.5	1560	26
														261.5	38	0.63333		1761	1537.5	25.625		1785	1561.5	26.025
														263	39.5	0.65833		1762.5	1539	25.65		1786.5	1563	26.05
														264.5	41	0.68333		1764	1540.5	25.675		1788	1564.5	26.075
														266	42.5	0.70833		1765.5	1542	25.7		1789.5	1566	26.1
														267.5	44	0.73333		1767	1543.5	25.725		1791	1567.5	26.125
														269	45.5	0.75833		1768.5	1545	25.75		1792.5	1569	26.15
														270.5	47	0.78333		1770	1546.5	25.775		1794	1570.5	26.175
														272	48.5	0.80833		1771.5	1548	25.8		1795.5	1572	26.2
														273.5	50	0.83333		1773	1549.5	25.825		1797	1573.5	26.225
														275	51.5	0.85833		1774.5	1551	25.85		1798.5	1575	26.25
														276.5	53	0.88333		1776	1552.5	25.875		1800	1576.5	26.275
														278	54.5	0.90833		1777.5	1554	25.9		1801.5	1578	26.3
														279.5	56	0.93333		1779	1555.5	25.925		1803	1579.5	26.325
														281	57.5	0.95833		1780.5	1557	25.95		1804.5	1581	26.35
														282.5	59	0.98333		1782	1558.5	25.975		1806	1582.5	26.375
														284	60.5	1.00833		1783.5	1560	26		1807.5	1584	26.4
														285.5	62	1.03333		1785	1561.5	26.025		1809	1585.5	26.425
														287	63.5	1.05833		1786.5	1563	26.05		1810.5	1587	26.45
														288.5	65	1.08333		1788	1564.5	26.075		1812	1588.5	26.475
														290	66.5	1.10833		1789.5	1566	26.1		1813.5	1590	26.5
														291.5	68	1.13333		1791	1567.5	26.125		1815	1591.5	26.525
														293	69.5	1.15833		1792.5	1569	26.15		1816.5	1593	26.55
														294.5	71	1.18333		1794	1570.5	26.175		1818	1594.5	26.575
														296	72.5	1.20833		1795.5	1572	26.2		1819.5	1596	26.6
														297.5	74	1.23333		1797	1573.5	26.225		1821	1597.5	26.625
														299	75.5	1.25833		1798.5	1575	26.25		1822.5	1599	26.65
														300.5	77	1.28333		1800	1576.5	26.275		1824	1600.5	26.675
														302	78.5	1.30833		1801.5	1578	26.3		1825.5	1602	26.7
														303.5	80	1.33333		1803	1579.5	26.325		1827	1603.5	26.725
														305	81.5	1.35833		1804.5	1581	26.35		1828.5	1605	26.75
														306.5	83	1.38333		1806	1582.5	26.375		1830	1606.5	26.775
														308	84.5	1.40833		1807.5	1584	26.4		1831.5	1608	26.8
														309.5	86	1.43333		1809	1585.5	26.425		1833	1609.5	26.825
														311	87.5	1.45833		1810.5	1587	26.45		1834.5	1611	26.85
														312.5	89	1.48333		1812	1588.5	26.475		1836	1612.5	26.875
														314	90.5	1.50833		1813.5	1590	26.5		1837.5	1614	26.9
														315.5	92	1.53333		1815	1591.5	26.525		1839	1615.5	26.925
														317	93.5	1.55833		1816.5	1593	26.55		1840.5	1617	26.95
														318.5	95	1.58333		1818	1594.5	26.575		1842	1618.5	26.975
														320	96.5	1.60833		1819.5	1596	26.6		1843.5	1620	27
														321.5	98	1.63333		1821	1597.5	26.625		1845	1621.5	27.025
														323	99.5	1.65833		1822.5	1599	26.65		1846.5	1623	27.05
														324.5	101	1.68333		1824	1600.5	26.675		1848	1624.5	27.075
														326	102.5	1.70833		1825.5	1602	26.7		1849.5	1626	27.1
														327.5	104	1.73333		1827	1603.5	26.725		1851	1627.5	27.125
														329	105.5	1.75833		1828.5	1605	26.75		1852.5	1629	27.15
														330.5	107	1.78333		1830	1606.5	26.775		1854	1630.5	27.175
														332	108.5	1.80833		1831.5	1608	26.8		1855.5	1632	27.2
														333.5	110	1.83333		1833	1609.5	26.825		1857	1633.5	27.225
														335	111.5	1.85833		1834.5	1611	26.85		1858.5	1635	27.25
														336.5	113	1.88333		1836	1612.5	26.875		1860	1636.5	27.275
														338	114.5	1.90833		1837.5	1614	26.9		1861.5	1638	27.3
														339.5	116	1.93333		1839	1615.5	26.925		1863	1639.5	27.325
														341	117.5	1.95833		1840.5	1617	26.95		1864.5	1641	27.35
														342.5	119	1.98333		1842	1618.5	26.975		1866	1642.5	27.375
														344	120.5	2.00833		1843.5	1620	27		1867.5	1644	27.4
														345.5	122	2.03333		1845	1621.5	27.025		1869	1645.5	27.425
														347	123.5	2.05833		1846.5	1623	27.05		1870.5	1647	27.45
														348.5	125	2.08333		1848	1624.5	27.075		1872	1648.5	27.475
														350	126.5	2.10833		1849.5	1626	27.1		1873.5	1650	27.5
														351.5	128	2.13333		1851	1627.5	27.125		1875	1651.5	27.525
														353	129.5	2.15833		1852.5	1629	27.15		1876.5	1653	27.55
														354.5	131	2.18333		1854	1630.5	27.175		1878	1654.5	27.575
														356	132.5	2.20833		1855.5	1632	27.2		1879.5	1656	27.6
														357.5	134	2.23333		1857	1633.5	27.225		1881	1657.5	27.625
														359	135.5	2.25833		1858.5	1635	27.25		1882.5	1659	27.65
														360.5	137	2.28333		1860	1636.5	27.275		1884	1660.5	27.675
														362	138.5	2.30833		1861.5	1638	27.3		1885.5	1662	27.7
														363.5	140	2.33333		1863	1639.5	27.325		1887	1663.5	27.725
														365	141.5	2.35833		1864.5	1641	27.35		1888.5	1665	27.75
														366.5	143	2.38333		1866	1642.5	27.375		1890	1666.5	27.775
														368	144.5	2.40833		1867.5	1644	27.4		1891.5	1668	27.8
														369.5	146	2.43333		1869	1645.5	27.425		1893	1669.5	27.825
														371	147.5	2.45833		1870.5	1647	27.45		1894.5	1671	27.85
														372.5	149	2.48333		1872	1648.5	27.475		1896	1672.5	27.875
														374	150.5	2.50833		1873.5	1650	27.5		1897.5	1674	27.9
														375.5	152	2.53333		1875	1651.5	27.525		1899	1675.5	27.925
														377	153.5	2.55833		1876.5	1653	27.55		1900.5	1677	27.95
														378.5	155	2.58333		1878	1654.5	27.575		1902	1678.5	27.975
														380	156.5	2.60833		1879.5	1656	27.6		1903.5	1680	28
														381.5	158	2.63333		1881	1657.5	27.625		1905	1681.5	28.025
														383	159.5	2.65833		1882.5	1659	27.65		1906.5	1683	28.05
														384.5	161	2.68333		1884	1660.5	27.675		1908	1684.5	28.075
														386	162.5	2.70833		1885.5	1662	27.7		1909.5	1686	28.1
														387.5	164	2.73333		1887	1663.5	27.725		1911	1687.5	28.125
														389	165.5	2.75833		1888.5	1665	27.75		1912.5	1689	28.15
														390.5	167	2.78333		1890	1666.5	27.775		1914	1690.5	28.175
														392	168.5	2.80833		1891.5	1668	27.8		1915.5	1692	28.2
														393.5	170	2.83333		1893	1669.5	27.825		1917	1693.5	28.225
														395	171.5	2.85833		1894.5	1671	27.85		1918.5	1695	28.25
														396.5	173	2.88333		1896	1672.5	27.875		1920	1696.5	28.275
														398	174.5	2.90833		1897.5	1674	27.9		1921.5	1698	28.3
														399.5	176	2.93333		1899	1675.5	27.925		1923	1699.5	28.325
														401	177.5	2.95833		1900.5	1677	27.95		1924.5	1701	28.35
														402.5	179	2.98333		1902	1678.5	27.975		1926	1702.5	28.375
														404	180.5	3.00833		1903.5	1680	28		1927.5	1704	28.4
														405.5	182	3.03333		1905	1681.5	28.025		1929	1705.5	28.425
														407	183.5	3.05833		1906.5	1683	28.05		1930.5	1707	28.45
														408.5	185	3.08333		1908	1684.5	28.075		1932	1708.5	28.475
														410	186.5	3.10833		1909.5	1686	28.1		1933.5	1710	28.5
														411.5	188	3.13333		1911	1687.5	28.125		1935	1711.5	28.525
														413	189.5	3.15833		1912.5	1689	28.15		1936.5	1713	28.55
														414.5	191	3.18333		1914	1690.5	28.175		1938	1714.5	28.575
														416	192.5	3.20833		1915.5	1692	28.2		1939.5	1716	28.6
														417.5	194	3.23333		1917	1693.5	28.225		1941	1717.5	28.625
														419	195.5	3.25833		1918.5	1695	28.25		1942.5	1719	28.65
														420.5	197	3.28333		1920	1696.5	28.275		1944	1720.5	28.675
														422	198.5	3.30833		1921.5	1698	28.3		1945.5	1722	28.7
														423.5	200	3.33333		1923	1699.5	28.325		1947	1723.5	28.725
														425	201.5	3.35833		1924.5	1701	28.35		1948.5	1725	28.75
														426.5	203	3.38333		1926	1702.5	28.375		1950	1726.5	28.775
														428	204.5	3.40833		1927.5	1704	28.4		1951.5	1728	28.8
														429.5	206	3.43333		1929	1705.5	28.425		1953	1729.5	28.825
														431	207.5	3.45833		1930.5	1707	28.45		1954.5	1731	28.85
														432.5	209	3.48333		1932	1708.5	28.475		1956	1732.5	28.875
														434	210.5	3.50833		1933.5	1710	28.5		1957.5	1734	28.9
														435.5	212	3.53333		1935	1711.5	28.525		1959	1735.5	28.925
														437	213.5	3.55833		1936.5	1713	28.55		1960.5	1737	28.95
														438.5	215	3.58333		1938	1714.5	28.575		1962	1738.5	28.975
														440	216.5	3.60833		1939.5	1716	28.6		1963.5	1740	29
														441.5	218	3.63333		1941	1717.5	28.625		1965	1741.5	29.025
														443	219.5	3.65833		1942.5	1719	28.65		1966.5	1743	29.05
														444.5	221	3.68333		1944	1720.5	28.675		1968	1744.5	29.075
														446	222.5	3.70833		1945.5	1722	28.7		1969.5	1746	29.1
														447.5	224	3.73333		1947	1723.5	28.725		1971	1747.5	29.125
														449	225.5	3.75833		1948.5	1725	28.75		1972.5	1749	29.15
														450.5	227	3.78333		1950	1726.5	28.775		1974	1750.5	29.175
														452	228.5	3.80833		1951.5	1728	28.8		1975.5	1752	29.2
														453.5	230	3.83333		1953	1729.5	28.825		1977	1753.5	29.225
														455	231.5	3.85833		1954.5	1731	28.85		1978.5	1755	29.25
														456.5	233	3.88333		1956	1732.5	28.875		1980	1756.5	29.275
														458	234.5	3.90833		1957.5	1734	28.9		1981.5	1758	29.3
														459.5	236	3.93333		1959	1735.5	28.925		1983	1759.5	29.325
														461	237.5	3.95833		1960.5	1737	28.95		1984.5	1761	29.35
														462.5	239	3.98333		1962	1738.5	28.975		1986	1762.5	29.375
														464	240.5	4.00833		1963.5	1740	29		1987.5	1764	29.4
														465.5	242	4.03333		1965	1741.5	29.025		1989	1765.5	29.425
														467	243.5	4.05833		1966.5	1743	29.05		1990.5	1767	29.45
														468.5	245	4.08333		1968	1744.5	29.075		1992	1768.5	29.475
														470	246.5	4.10833		1969.5	1746	29.1		1993.5	1770	29.5
														471.5	248	4.13333		1971	1747.5	29.125		1995	1771.5	29.525
														473	249.5	4.15833		1972.5	1749	29.15		1996.5	1773	29.55
														474.5	251	4.18333		1974	1750.5	29.175		1998	1774.5	29.575
														476	252.5	4.20833		1975.5	1752	29.2		1999.5	1776	29.6
														477.5	254	4.23333		1977	1753.5	29.225		2001	1777.5	29.625
														479	255.5	4.25833		1978.5	1755	29.25		2002.5	1779	29.65
														480.5	257	4.28333		1980	1756.5	29.275		2004	1780.5	29.675
														482	258.5	4.30833		1981.5	1758	29.3		2005.5	1782	29.7
														483.5	260	4.33333		1983	1759.5	29.325		2007	1783.5	29.725
														485	261.5	4.35833		1984.5	1761	29.35		2008.5	1785	29.75
														486.5	263	4.38333		1986	1762.5	29.375		2010	1786.5	29.775
														488	264.5	4.40833		1987.5	1764	29.4		2011.5	1788	29.8
														489.5	266	4.43333		1989	1765.5	29.425		2013	1789.5	29.825
														491	267.5	4.45833		1990.5	1767	29.45		2014.5	1791	29.85
														492.5	269	4.48333		1992	1768.5	29.475		2016	1792.5	29.875
														494	270.5	4.50833		1993.5	1770	29.5		2017.5	1794	29.9
														495.5	272	4.53333		1995	1771.5	29.525		2019	1795.5	29.925
														497	273.5	4.55833		1996.5	1773	29.55		2020.5	1797	29.95
														498.5	275	4.58333		1998	1774.5	29.575		2022	1798.5	29.975
														500	276.5	4.60833		1999.5	1776	29.6		2023.5	1800	30
														501.5	278	4.63333		2001	1777.5	29.625		2025	1801.5	30.025
														503	279.5	4.65833		2002.5	1779	29.65		2026.5	1803	30.05
														504.5	281	4.68333		2004	1780.5	29.675		2028	1804.5	30.075
														506	282.5	4.70833		2005.5	1782	29.7		2029.5	1806	30.1
														507.5	284	4.73333		2007	1783.5	29.725		2031	1807.5	30.125
														509	285.5	4.75833		2008.5	1785	29.75		2032.5	1809	30.15
														510.5	287	4.78333		2010	1786.5	29.775		2034	1810.5	30.175
														512	288.5	4.80833		2011.5	1788	29.8		2035.5	1812	30.2
														513.5	290	4.83333		2013	1789.5	29.825		2037	1813.5	30.225
														515	291.5	4.85833		2014.5	1791	29.85		2038.5	1815	30.25
														516.5	293	4.88333		2016	1792.5	29.875		2040	1816.5	30.275
														518	294.5	4.90833		2017.5	1794	29.9		2041.5	1818	30.3
														519.5	296	4.93333		2019	1795.5	29.925		2043	1819.5	30.325
														521	297.5	4.95833		2020.5	1797	29.95		2044.5	1821	30.35
														522.5	299	4.98333		2022	1798.5	29.975		2046	1822.5	30.375
														524	300.5	5.00833		2023.5	1800	30		2047.5	1824	30.4
														525.5	302	5.03333		2025	1801.5	30.025		2049	1825.5	30.425
														527	303.5	5.05833		2026.5	1803	30.05		2050.5	1827	30.45
														528.5	305	5.08333		2028	1804.5	30.075		2052	1828.5	30.475
														530	306.5	5.10833		2029.5	1806	30.1		2053.5	1830	30.5
														531.5	308	5.13333		2031	1807.5	30.125		2055	1831.5	30.525
														533	309.5	5.15833		2032.5	1809	30.15		2056.5	1833	30.55
														534.5	311	5.18333		2034	1810.5	30.175		2058	1834.5	30.575
														536	312.5	5.20833		2035.5	1812	30.2		2059.5	1836	30.6
														537.5	314	5.23333		2037	1813.5	30.225		2061	1837.5	30.625
														539	315.5	5.25833		2038.5	1815	30.25		2062.5	1839	30.65
														540.5	317	5.28333		2040	1816.5	30.275		2064	1840.5	30.675
														542	318.5	5.30833		2041.5	1818	30.3		2065.5	1842	30.7
														543.5	320	5.33333		2043	1819.5	30.325		2067	1843.5	30.725
														545	321.5	5.35833		2044.5	1821	30.35		2068.5	1845	30.75
														546.5	323	5.38333		2046	1822.5	30.375		2070	1846.5	30.775
														548	324.5	5.40833		2047.5	1824	30.4		2071.5	1848	30.8
														549.5	326	5.43333		2049	1825.5	30.425		2073	1849.5	30.825
														551	327.5	5.45833		2050.5	1827	30.45		2074.5	1851	30.85
														552.5	329	5.48333		2052	1828.5	30.475		2076	1852.5	30.875
														554	330.5	5.50833		2053.5	1830	30.5		2077.5	1854	30.9
														555.5	332	5.53333		2055	1831.5	30.525		2079	1855.5	30.925
														557	333.5	5.55833		2056.5	1833	30.55		2080.5	1857	30.95
														558.5	335	5.58333		2058	1834.5	30.575		2082	1858.5	30.975
														560	336.5	5.60833		2059.5	1836	30.6		2083.5	1860	31
														561.5	338	5.63333		2061	1837.5	30.625		2085	1861.5	31.025
														563	339.5	5.65833		2062.5	1839	30.65		2086.5	1863	31.05
														564.5	341	5.68333		2064	1840.5	30.675		2088	1864.5	31.075
														566	342.5	5.70833		2065.5	1842	30.7		2089.5	1866	31.1
														567.5	344	5.73333		2067	1843.5	30.725		2091	1867.5	31.125
														569	345.5	5.75833		2068.5	1845	30.75		2092.5	1869	31.15
														570.5	347	5.78333		2070	1846.5	30.775		2094	1870.5	31.175
														572	348.5	5.80833		2071.5	1848	30.8		2095.5	1872	31.2
														573.5	350	5.83333		2073	1849.5	30.825		2097	1873.5	31.225
														575	351.5	5.85833		2074.5	1851	30.85		2098.5	1875	31.25
														576.5	353	5.88333		2076	1852.5	30.875		2100	1876.5	31.275
														578	354.5	5.90833		2077.5	1854	30.9		2101.5	1878	31.3
														579.5	356	5.93333		2079	1855.5	30.925		2103	1879.5	31.325
														581	357.5	5.95833		2080.5	1857	30.95		2104.5	1881	31.35
														582.5	359	5.98333		2082	1858.5	30.975		2106	1882.5	31.375
														584	360.5	6.00833		2083.5	1860	31		2107.5	1884	31.4
														585.5	362	6.03333		2085	1861.5	31.025		2109	1885.5	31.425
														587	363.5	6.05833		2086.5	1863	31.05		2110.5	1887	31.45
														588.5	365	6.08333		2088	1864.5	31.075		2112	1888.5	31.475
														590	366.5	6.10833		2089.5	1866	31.1		2113.5	1890	31.5
														591.5	368	6.13333		2091	1867.5	31.125		2115	1891.5	31.525
														593	369.5	6.15833		2092.5	1869	31.15		2116.5	1893	31.55
														594.5	371	6.18333		2094	1870.5	31.175		2118	1894.5	31.575
														596	372.5	6.20833		2095.5	1872	31.2		2119.5	1896	31.6
														597.5	374	6.23333		2097	1873.5	31.225		2121	1897.5	31.625
														599	375.5	6.25833		2098.5	1875	31.25		2122.5	1899	31.65
														600.5	377	6.28333		2100	1876.5	31.275		2124	1900.5	31.675
														602	378.5	6.30833		2101.5	1878	31.3		2125.5	1902	31.7
														603.5	380	6.33333		2103	1879.5	31.325		2127	1903.5	31.725
														605	381.5	6.35833		2104.5	1881	31.35		2128.5	1905	31.75
														606.5	383	6.38333		2106	1882.5	31.375		2130	1906.5	31.775
														608	384.5	6.40833		2107.5	1884	31.4		2131.5	1908	31.8
														609.5	386	6.43333		2109	1885.5	31.425		2133	1909.5	31.825
														611	387.5	6.45833		2110.5	1887	31.45		2134.5	1911	31.85
														612.5	389	6.48333		2112	1888.5	31.475		2136	1912.5	31.875
														614	390.5	6.50833		2113.5	1890	31.5		2137.5	1914	31.9
														615.5	392	6.53333		2115	1891.5	31.525		2139	1915.5	31.925
														617	393.5	6.55833		2116.5	1893	31.55		2140.5	1917	31.95
														618.5	395	6.58333		2118	1894.5	31.575		2142	1918.5	31.975
														620	396.5	6.60833		2119.5	1896	31.6		2143.5	1920	32
														621.5	398	6.63333		2121	1897.5	31.625		2145	1921.5	32.025
														623	399.5	6.65833		2122.5	1899	31.65		2146.5	1923	32.05
														624.5	401	6.68333		2124	1900.5	31.675		2148	1924.5	32.075
														626	402.5	6.70833		2125.5	1902	31.7		2149.5	1926	32.1
														627.5	404	6.73333		2127	1903.5	31.725		2151	1927.5	32.125
														629	405.5	6.75833		2128.5	1905	31.75		2152.5	1929	32.15
														630.5	407	6.78333		2130	1906.5	31.775		2154	1930.5	32.175
														632	408.5	6.80833		2131.5	1908	31.8		2155.5	1932	32.2
														633.5	410	6.83333		2133	1909.5	31.825		2157	1933.5	32.225
														635	411.5	6.85833		2134.5	1911	31.85		2158.5	1935	32.25
														636.5	413	6.88333		2136	1912.5	31.875		2160	1936.5	32.275
														638	414.5	6.90833		2137.5	1914	31.9		2161.5	1938	32.3
														639.5	416	6.93333		2139	1915.5	31.925		2163	1939.5	32.325
														641	417.5	6.95833		2140.5	1917	31.95		2164.5	1941	32.35
														642.5	419	6.98333		2142	1918.5	31.975		2166	1942.5	32.375
														644	420.5	7.00833		2143.5	1920	32		2167.5	1944	32.4
														645.5	422	7.03333		2145	1921.5	32.025		2169	1945.5	32.425
														647	423.5	7.05833		2146.5	1923	32.05		2170.5	1947	32.45
														648.5	425	7.08333		2148	1924.5	32.075		2172	1948.5	32.475
														650	426.5	7.10833		2149.5	1926	32.1		2173.5	1950	32.5
														651.5	428	7.13333		2151	1927.5	32.125		2175	1951.5	32.525
														653	429.5	7.15833		2152.5	1929	32.15		2176.5	1953	32.55
														654.5	431	7.18333		2154	1930.5	32.175		2178	1954.5	32.575
														656	432.5	7.20833		2155.5	1932	32.2		2179.5	1956	32.6
														657.5	434	7.23333		2157	1933.5	32.225		2181	1957.5	32.625
														659	435.5	7.25833		2158.5	1935	32.25		2182.5	1959	32.65
														660.5	437	7.28333		2160	1936.5	32.275		2184	1960.5	32.675
														662	438.5	7.30833		2161.5	1938	32.3		2185.5	1962	32.7
														663.5	440	7.33333		2163	1939.5	32.325		2187	1963.5	32.725
														665	441.5	7.35833		2164.5	1941	32.35		2188.5	1965	32.75
														666.5	443	7.38333		2166	1942.5	32.375		2190	1966.5	32.775
														668	444.5	7.40833		2167.5	1944	32.4		2191.5	1968	32.8
														669.5	446	7.43333		2169	1945.5	32.425		2193	1969.5	32.825
														671	447.5	7.45833		2170.5	1947	32.45		2194.5	1971	32.85
														672.5	449	7.48333		2172	1948.5	32.475		2196	1972.5	32.875
														674	450.5	7.50833		2173.5	1950	32.5		2197.5	1974	32.9
														675.5	452	7.53333		2175	1951.5	32.525		2199	1975.5	32.925
														677	453.5	7.55833		2176.5	1953	32.55		2200.5	1977	32.95
														678.5	455	7.58333		2178	1954.5	32.575		2202	1978.5	32.975
														680	456.5	7.60833		2179.5	1956	32.6		2203.5	1980	33
														681.5	458	7.63333		2181	1957.5	32.625		2205	1981.5	33.025
														683	459.5	7.65833		2182.5	1959	32.65		2206.5	1983	33.05
														684.5	461	7.68333		2184	1960.5	32.675		2208	1984.5	33.075
														686	462.5	7.70833		2185.5	1962	32.7		2209.5	1986	33.1
														687.5	464	7.73333		2187	1963.5	32.725		2211	1987.5	33.125
														689	465.5	7.75833		2188.5	1965	32.75		2212.5	1989	33.15
														690.5	467	7.78333		2190	1966.5	32.775		2214	1990.5	33.175
														692	468.5	7.80833		2191.5	1968	32.8		2215.5	1992	33.2
														693.5	470	7.83333		2193	1969.5	32.825		2217	1993.5	33.225
														695	471.5	7.85833		2194.5	1971	32.85		2218.5	1995	33.25
														696.5	473	7.88333		2196	1972.5	32.875		2220	1996.5	33.275
														698	474.5	7.90833		2197.5	1974	32.9		2221.5	1998	33.3
														699.5	476	7.93333		2199	1975.5	32.925		2223	1999.5	33.325
														701	477.5	7.95833		2200.5	1977	32.95		2224.5	2001	33.35
														702.5	479	7.98333		2202	1978.5	32.975		2226	2002.5	33.375
														704	480.5	8.00833		2203.5	1980	33		2227.5	2004	33.4
														705.5	482	8.03333		2205	1981.5	33.025		2229	2005.5	33.425
														707	483.5	8.05833		2206.5	1983	33.05		2230.5	2007	33.45
														708.5	485	8.08333		2208	1984.5	33.075		2232	2008.5	33.475
														710	486.5	8.10833		2209.5	1986	33.1		2233.5	2010	33.5
														711.5	488	8.13333		2211	1987.5	33.125		2235	2011.5	33.525
														713	489.5	8.15833		2212.5	1989	33.15		2236.5	2013	33.55
														714.5	491	8.18333		2214	1990.5	33.175		2238	2014.5	33.575
														716	492.5	8.20833		2215.5	1992	33.2		2239.5	2016	33.6
														717.5	494	8.23333		2217	1993.5	33.225		2241	2017.5	33.625
														719	495.5	8.25833		2218.5	1995	33.25		2242.5	2019	33.65
														720.5	497	8.28333		2220	1996.5	33.275		2244	2020.5	33.675
														722	498.5	8.30833		2221.5	1998	33.3		2245.5	2022	33.7
														723.5	500	8.33333		2223	1999.5	33.325		2247	2023.5	33.725
														725	501.5	8.35833		2224.5	2001	33.35		2248.5	2025	33.75
														726.5	503	8.38333		2226	2002.5	33.375		2250	2026.5	33.775
														728	504.5	8.40833		2227.5	2004	33.4		2251.5	2028	33.8
														729.5	506	8.43333		2229	2005.5	33.425		2253	2029.5	33.825
														731	507.5	8.45833		2230.5	2007	33.45		2254.5	2031	33.85
														732.5	509	8.48333		2232	2008.5	33.475		2256	2032.5	33.875
														734	510.5	8.50833		2233.5	2010	33.5		2257.5	2034	33.9
														735.5	512	8.53333		2235	2011.5	33.525		2259	2035.5	33.925
														737	513.5	8.55833		2236.5	2013	33.55		2260.5	2037	33.95
														738.5	515	8.58333		2238	2014.5	33.575		2262	2038.5	33.975
														740	516.5	8.60833		2239.5	2016	33.6		2263.5	2040	34
														741.5	518	8.63333		2241	2017.5	33.625		2265	2041.5	34.025
														743	519.5	8.65833		2242.5	2019	33.65		2266.5	2043	34.05
														744.5	521	8.68333		2244	2020.5	33.675		2268	2044.5	34.075
														746	522.5	8.70833		2245.5	2022	33.7		2269.5	2046	34.1
														747.5	524	8.73333		2247	2023.5	33.725		2271	2047.5	34.125
														749	525.5	8.75833		2248.5	2025	33.75		2272.5	2049	34.15
														750.5	527	8.78333		2250	2026.5	33.775		2274	2050.5	34.175
														752	528.5	8.80833		2251.5	2028	33.8		2275.5	2052	34.2
														753.5	530	8.83333		2253	2029.5	33.825		2277	2053.5	34.225
														755	531.5	8.85833		2254.5	2031	33.85		2278.5	2055	34.25
														756.5	533	8.88333		2256	2032.5	33.875		2280	2056.5	34.275
														758	534.5	8.90833		2257.5	2034	33.9		2281.5	2058	34.3
														759.5	536	8.93333		2259	2035.5	33.925		2283	2059.5	34.325
														761	537.5	8.95833		2260.5	2037	33.95		2284.5	2061	34.35
														762.5	539	8.98333		2262	2038.5	33.975		2286	2062.5	34.375
														764	540.5	9.00833		2263.5	2040	34		2287.5	2064	34.4
														765.5	542	9.03333		2265	2041.5	34.025		2289	2065.5	34.425
														767	543.5	9.05833		2266.5	2043	34.05		2290.5	2067	34.45
														768.5	545	9.08333		2268	2044.5	34.075		2292	2068.5	34.475
														770	546.5	9.10833		2269.5	2046	34.1		2293.5	2070	34.5
														771.5	548	9.13333		2271	2047.5	34.125		2295	2071.5	34.525
														773	549.5	9.15833		2272.5	2049	34.15		2296.5	2073	34.55
														774.5	551	9.18333		2274	2050.5	34.175		2298	2074.5	34.575
														776	552.5	9.20833		2275.5	2052	34.2		2299.5	2076	34.6
														777.5	554	9.23333		2277	2053.5	34.225		2301	2077.5	34.625
														779	555.5	9.25833		2278.5	2055	34.25		2302.5	2079	34.65
														780.5	557	9.28333		2280	2056.5	34.275		2304	2080.5	34.675
														782	558.5	9.30833		2281.5	2058	34.3		2305.5	2082	34.7
														783.5	560	9.33333		2283	2059.5	34.325		2307	2083.5	34.725
														785	561.5	9.35833		2284.5	2061	34.35		2308.5	2085	34.75
														786.5	563	9.38333		2286	2062.5	34.375		2310	2086.5	34.775
														788	564.5	9.40833		2287.5	2064	34.4		2311.5	2088	34.8
														789.5	566	9.43333		2289	2065.5	34.425		2313	2089.5	34.825
														791	567.5	9.45833		2290.5	2067	34.45		2314.5	2091	34.85
														792.5	569	9.48333		2292	2068.5	34.475		2316	2092.5	34.875
														794	570.5	9.50833		2293.5	2070	34.5		2317.5	2094	34.9
														795.5	572	9.53333		2295	2071.5	34.525		2319	2095.5	34.925
														797	573.5	9.55833		2296.5	2073	34.55		2320.5	2097	34.95
														798.5	575	9.58333		2298	2074.5	34.575		2322	2098.5	34.975
														800	576.5	9.60833		2299.5	2076	34.6		2323.5	2100	35
														801.5	578	9.63333		2301	2077.5	34.625		2325	2101.5	35.025
														803	579.5	9.65833		2302.5	2079	34.65		2326.5	2103	35.05
														804.5	581	9.68333		2304	2080.5	34.675		2328	2104.5	35.075
														806	582.5	9.70833		2305.5	2082	34.7		2329.5	2106	35.1
														807.5	584	9.73333		2307	2083.5	34.725		2331	2107.5	35.125
														809	585.5	9.75833		2308.5	2085	34.75		2332.5	2109	35.15
														810.5	587	9.78333		2310	2086.5	34.775		2334	2110.5	35.175
														812	588.5	9.80833		2311.5	2088	34.8		2335.5	2112	35.2
														813.5	590	9.83333		2313	2089.5	34.825		2337	2113.5	35.225
														815	591.5	9.85833		2314.5	2091	34.85		2338.5	2115	35.25
														816.5	593	9.88333		2316	2092.5	34.875		2340	2116.5	35.275
														818	594.5	9.90833		2317.5	2094	34.9		2341.5	2118	35.3
														819.5	596	9.93333		2319	2095.5	34.925		2343	2119.5	35.325
														821	597.5	9.95833		2320.5	2097	34.95		2344.5	2121	35.35
														822.5	599	9.98333		2322	2098.5	34.975		2346	2122.5	35.375
														824	600.5	10.0083		2323.5	2100	35		2347.5	2124	35.4
														825.5	602	10.0333		2325	2101.5	35.025		2349	2125.5	35.425
														827	603.5	10.0583		2326.5	2103	35.05		2350.5	2127	35.45
														828.5	605	10.0833		2328	2104.5	35.075		2352	2128.5	35.475
														830	606.5	10.1083		2329.5	2106	35.1		2353.5	2130	35.5
														831.5	608	10.1333		2331	2107.5	35.125		2355	2131.5	35.525
														833	609.5	10.1583		2332.5	2109	35.15		2356.5	2133	35.55
														834.5	611	10.1833		2334	2110.5	35.175		2358	2134.5	35.575
														836	612.5	10.2083		2335.5	2112	35.2		2359.5	2136	35.6
														837.5	614	10.2333		2337	2113.5	35.225		2361	2137.5	35.625
														839	615.5	10.2583		2338.5	2115	35.25		2362.5	2139	35.65
														840.5	617	10.2833		2340	2116.5	35.275		2364	2140.5	35.675
														842	618.5	10.3083		2341.5	2118	35.3		2365.5	2142	35.7
														843.5	620	10.3333		2343	2119.5	35.325		2367	2143.5	35.725
														845	621.5	10.3583		2344.5	2121	35.35		2368.5	2145	35.75
														846.5	623	10.3833		2346	2122.5	35.375		2370	2146.5	35.775
														848	624.5	10.4083		2347.5	2124	35.4		2371.5	2148	35.8
														849.5	626	10.4333		2349	2125.5	35.425		2373	2149.5	35.825
														851	627.5	10.4583		2350.5	2127	35.45		2374.5	2151	35.85
														852.5	629	10.4833		2352	2128.5	35.475		2376	2152.5	35.875
														854	630.5	10.5083		2353.5	2130	35.5		2377.5	2154	35.9
														855.5	632	10.5333		2355	2131.5	35.525		2379	2155.5	35.925
														857	633.5	10.5583		2356.5	2133	35.55		2380.5	2157	35.95
														858.5	635	10.5833		2358	2134.5	35.575		2382	2158.5	35.975
														860	636.5	10.6083		2359.5	2136	35.6		2383.5	2160	36
														861.5	638	10.6333		2361	2137.5	35.625		2385	2161.5	36.025
														863	639.5	10.6583		2362.5	2139	35.65		2386.5	2163	36.05
														864.5	641	10.6833		2364	2140.5	35.675		2388	2164.5	36.075
														866	642.5	10.7083		2365.5	2142	35.7		2389.5	2166	36.1
														867.5	644	10.7333		2367	2143.5	35.725		2391	2167.5	36.125
														869	645.5	10.7583		2368.5	2145	35.75		2392.5	2169	36.15
														870.5	647	10.7833		2370	2146.5	35.775		2394	2170.5	36.175
														872	648.5	10.8083		2371.5	2148	35.8		2395.5	2172	36.2
														873.5	650	10.8333		2373	2149.5	35.825		2397	2173.5	36.225
														875	651.5	10.8583		2374.5	2151	35.85		2398.5	2175	36.25
														876.5	653	10.8833		2376	2152.5	35.875		2400	2176.5	36.275
														878	654.5	10.9083		2377.5	2154	35.9		2401.5	2178	36.3
														879.5	656	10.9333		2379	2155.5	35.925		2403	2179.5	36.325
														881	657.5	10.9583		2380.5	2157	35.95		2404.5	2181	36.35
														882.5	659	10.9833		2382	2158.5	35.975		2406	2182.5	36.375
														884	660.5	11.0083		2383.5	2160	36		2407.5	2184	36.4
														885.5	662	11.0333		2385	2161.5	36.025		2409	2185.5	36.425
														887	663.5	11.0583		2386.5	2163	36.05		2410.5	2187	36.45
														888.5	665	11.0833		2388	2164.5	36.075		2412	2188.5	36.475
														890	666.5	11.1083		2389.5	2166	36.1		2413.5	2190	36.5
														891.5	668	11.1333		2391	2167.5	36.125		2415	2191.5	36.525
														893	669.5	11.1583		2392.5	2169	36.15		2416.5	2193	36.55
														894.5	671	11.1833		2394	2170.5	36.175		2418	2194.5	36.575
														896	672.5	11.2083		2395.5	2172	36.2		2419.5	2196	36.6
														897.5	674	11.2333		2397	2173.5	36.225		2421	2197.5	36.625
														899	675.5	11.2583		2398.5	2175	36.25		2422.5	2199	36.65
														900.5	677	11.2833		2400	2176.5	36.275		2424	2200.5	36.675
														902	678.5	11.3083		2401.5	2178	36.3		2425.5	2202	36.7
														903.5	680	11.3333		2403	2179.5	36.325		2427	2203.5	36.725
														905	681.5	11.3583		2404.5	2181	36.35		2428.5	2205	36.75
														906.5	683	11.3833		2406	2182.5	36.375		2430	2206.5	36.775
														908	684.5	11.4083		2407.5	2184	36.4		2431.5	2208	36.8
														909.5	686	11.4333		2409	2185.5	36.425		2433	2209.5	36.825
														911	687.5	11.4583		2410.5	2187	36.45		2434.5	2211	36.85
														912.5	689	11.4833		2412	2188.5	36.475		2436	2212.5	36.875
														914	690.5	11.5083		2413.5	2190	36.5		2437.5	2214	36.9
														915.5	692	11.5333		2415	2191.5	36.525		2439	2215.5	36.925
														917	693.5	11.5583		2416.5	2193	36.55		2440.5	2217	36.95
														918.5	695	11.5833		2418	2194.5	36.575		2442	2218.5	36.975
														920	696.5	11.6083		2419.5	2196	36.6		2443.5	2220	37
														921.5	698	11.6333		2421	2197.5	36.625		2445	2221.5	37.025
														923	699.5	11.6583		2422.5	2199	36.65		2446.5	2223	37.05
														924.5	701	11.6833		2424	2200.5	36.675		2448	2224.5	37.075
														926	702.5	11.7083		2425.5	2202	36.7		2449.5	2226	37.1
														927.5	704	11.7333		2427	2203.5	36.725		2451	2227.5	37.125
														929	705.5	11.7583		2428.5	2205	36.75		2452.5	2229	37.15
														930.5	707	11.7833		2430	2206.5	36.775		2454	2230.5	37.175
														932	708.5	11.8083		2431.5	2208	36.8		2455.5	2232	37.2
														933.5	710	11.8333		2433	2209.5	36.825		2457	2233.5	37.225
														935	711.5	11.8583		2434.5	2211	36.85		2458.5	2235	37.25
														936.5	713	11.8833		2436	2212.5	36.875		2460	2236.5	37.275
														938	714.5	11.9083		2437.5	2214	36.9		2461.5	2238	37.3
														939.5	716	11.9333		2439	2215.5	36.925		2463	2239.5	37.325
														941	717.5	11.9583		2440.5	2217	36.95		2464.5	2241	37.35
														942.5	719	11.9833		2442	2218.5	36.975		2466	2242.5	37.375
														944	720.5	12.0083		2443.5	2220	37		2467.5	2244	37.4
														945.5	722	12.0333		2445	2221.5	37.025		2469	2245.5	37.425
														947	723.5	12.0583		2446.5	2223	37.05		2470.5	2247	37.45
														948.5	725	12.0833		2448	2224.5	37.075		2472	2248.5	37.475
														950	726.5	12.1083		2449.5	2226	37.1		2473.5	2250	37.5
														951.5	728	12.1333		2451	2227.5	37.125		2475	2251.5	37.525
														953	729.5	12.1583		2452.5	2229	37.15		2476.5	2253	37.55
														954.5	731	12.1833		2454	2230.5	37.175		2478	2254.5	37.575
														956	732.5	12.2083		2455.5	2232	37.2		2479.5	2256	37.6
														957.5	734	12.2333		2457	2233.5	37.225		2481	2257.5	37.625
														959	735.5	12.2583		2458.5	2235	37.25		2482.5	2259	37.65
														960.5	737	12.2833		2460	2236.5	37.275		2484	2260.5	37.675
														962	738.5	12.3083		2461.5	2238	37.3		2485.5	2262	37.7
														963.5	740	12.3333		2463	2239.5	37.325		2487	2263.5	37.725
														965	741.5	12.3583		2464.5	2241	37.35		2488.5	2265	37.75
														966.5	743	12.3833		2466	2242.5	37.375		2490	2266.5	37.775
														968	744.5	12.4083		2467.5	2244	37.4		2491.5	2268	37.8
														969.5	746	12.4333		2469	2245.5	37.425		2493	2269.5	37.825
														971	747.5	12.4583		2470.5	2247	37.45		2494.5	2271	37.85
														972.5	749	12.4833		2472	2248.5	37.475		2496	2272.5	37.875
														974	750.5	12.5083		2473.5	2250	37.5		2497.5	2274	37.9
														975.5	752	12.5333		2475	2251.5	37.525		2499	2275.5	37.925
														977	753.5	12.5583		2476.5	2253	37.55		2500.5	2277	37.95
														978.5	755	12.5833		2478	2254.5	37.575		2502	2278.5	37.975
														980	756.5	12.6083		2479.5	2256	37.6		2503.5	2280	38
														981.5	758	12.6333		2481	2257.5	37.625		2505	2281.5	38.025
														983	759.5	12.6583		2482.5	2259	37.65		2506.5	2283	38.05
														984.5	761	12.6833		2484	2260.5	37.675		2508	2284.5	38.075
														986	762.5	12.7083		2485.5	2262	37.7		2509.5	2286	38.1
														987.5	764	12.7333		2487	2263.5	37.725		2511	2287.5	38.125
														989	765.5	12.7583		2488.5	2265	37.75		2512.5	2289	38.15
														990.5	767	12.7833		2490	2266.5	37.775		2514	2290.5	38.175
														992	768.5	12.8083		2491.5	2268	37.8		2515.5	2292	38.2
														993.5	770	12.8333		2493	2269.5	37.825		2517	2293.5	38.225
														995	771.5	12.8583		2494.5	2271	37.85		2518.5	2295	38.25
														996.5	773	12.8833		2496	2272.5	37.875		2520	2296.5	38.275
														998	774.5	12.9083		2497.5	2274	37.9		2521.5	2298	38.3
														999.5	776	12.9333		2499	2275.5	37.925		2523	2299.5	38.325
														1001	777.5	12.9583		2500.5	2277	37.95		2524.5	2301	38.35
														1002.5	779	12.9833		2502	2278.5	37.975		2526	2302.5	38.375
														1004	780.5	13.0083		2503.5	2280	38		2527.5	2304	38.4
														1005.5	782	13.0333		2505	2281.5	38.025		2529	2305.5	38.425
														1007	783.5	13.0583		2506.5	2283	38.05		2530.5	2307	38.45
														1008.5	785	13.0833		2508	2284.5	38.075		2532	2308.5	38.475
														1010	786.5	13.1083		2509.5	2286	38.1		2533.5	2310	38.5
														1011.5	788	13.1333		2511	2287.5	38.125		2535	2311.5	38.525
														1013	789.5	13.1583		2512.5	2289	38.15		2536.5	2313	38.55
														1014.5	791	13.1833		2514	2290.5	38.175		2538	2314.5	38.575
														1016	792.5	13.2083		2515.5	2292	38.2		2539.5	2316	38.6
														1017.5	794	13.2333		2517	2293.5	38.225		2541	2317.5	38.625
														1019	795.5	13.2583		2518.5	2295	38.25		2542.5	2319	38.65
														1020.5	797	13.2833		2520	2296.5	38.275		2544	2320.5	38.675
														1022	798.5	13.3083		2521.5	2298	38.3		2545.5	2322	38.7
														1023.5	800	13.3333		2523	2299.5	38.325		2547	2323.5	38.725
														1025	801.5	13.3583		2524.5	2301	38.35		2548.5	2325	38.75
														1026.5	803	13.3833		2526	2302.5	38.375		2550	2326.5	38.775
														1028	804.5	13.4083		2527.5	2304	38.4		2551.5	2328	38.8
														1029.5	806	13.4333		2529	2305.5	38.425		2553	2329.5	38.825
														1031	807.5	13.4583		2530.5	2307	38.45		2554.5	2331	38.85
														1032.5	809	13.4833		2532	2308.5	38.475		2556	2332.5	38.875
														1034	810.5	13.5083		2533.5	2310	38.5		2557.5	2334	38.9
														1035.5	812	13.5333		2535	2311.5	38.525		2559	2335.5	38.925
														1037	813.5	13.5583		2536.5	2313	38.55		2560.5	2337	38.95
														1038.5	815	13.5833		2538	2314.5	38.575		2562	2338.5	38.975
														1040	816.5	13.6083		2539.5	2316	38.6		2563.5	2340	39
														1041.5	818	13.6333		2541	2317.5	38.625		2565	2341.5	39.025
														1043	819.5	13.6583		2542.5	2319	38.65		2566.5	2343	39.05
														1044.5	821	13.6833		2544	2320.5	38.675		2568	2344.5	39.075
														1046	822.5	13.7083		2545.5	2322	38.7		2569.5	2346	39.1
														1047.5	824	13.7333		2547	2323.5	38.725		2571	2347.5	39.125
														1049	825.5	13.7583		2548.5	2325	38.75		2572.5	2349	39.15
														1050.5	827	13.7833		2550	2326.5	38.775		2574	2350.5	39.175
														1052	828.5	13.8083		2551.5	2328	38.8		2575.5	2352	39.2
														1053.5	830	13.8333		2553	2329.5	38.825		2577	2353.5	39.225
														1055	831.5	13.8583		2554.5	2331	38.85		2578.5	2355	39.25
														1056.5	833	13.8833		2556	2332.5	38.875		2580	2356.5	39.275
														1058	834.5	13.9083		2557.5	2334	38.9		2581.5	2358	39.3
														1059.5	836	13.9333		2559	2335.5	38.925		2583	2359.5	39.325
														1061	837.5	13.9583		2560.5	2337	38.95		2584.5	2361	39.35
														1062.5	839	13.9833		2562	2338.5	38.975		2586	2362.5	39.375
														1064	840.5	14.0083		2563.5	2340	39		2587.5	2364	39.4
														1065.5	842	14.0333		2565	2341.5	39.025		2589	2365.5	39.425
														1067	843.5	14.0583		2566.5	2343	39.05		2590.5	2367	39.45
														1068.5	845	14.0833		2568	2344.5	39.075		2592	2368.5	39.475
														1070	846.5	14.1083		2569.5	2346	39.1		2593.5	2370	39.5
														1071.5	848	14.1333		2571	2347.5	39.125		2595	2371.5	39.525
														1073	849.5	14.1583		2572.5	2349	39.15		2596.5	2373	39.55
														1074.5	851	14.1833		2574	2350.5	39.175		2598	2374.5	39.575
														1076	852.5	14.2083		2575.5	2352	39.2		2599.5	2376	39.6
														1077.5	854	14.2333		2577	2353.5	39.225		2601	2377.5	39.625
														1079	855.5	14.2583		2578.5	2355	39.25		2602.5	2379	39.65
														1080.5	857	14.2833		2580	2356.5	39.275		2604	2380.5	39.675
														1082	858.5	14.3083		2581.5	2358	39.3		2605.5	2382	39.7
														1083.5	860	14.3333		2583	2359.5	39.325		2607	2383.5	39.725
														1085	861.5	14.3583		2584.5	2361	39.35		2608.5	2385	39.75
														1086.5	863	14.3833		2586	2362.5	39.375		2610	2386.5	39.775
														1088	864.5	14.4083		2587.5	2364	39.4		2611.5	2388	39.8
														1089.5	866	14.4333		2589	2365.5	39.425		2613	2389.5	39.825
														1091	867.5	14.4583		2590.5	2367	39.45		2614.5	2391	39.85
														1092.5	869	14.4833		2592	2368.5	39.475		2616	2392.5	39.875
														1094	870.5	14.5083		2593.5	2370	39.5		2617.5	2394	39.9
														1095.5	872	14.5333		2595	2371.5	39.525		2619	2395.5	39.925
														1097	873.5	14.5583		2596.5	2373	39.55		2620.5	2397	39.95
														1098.5	875	14.5833		2598	2374.5	39.575		2622	2398.5	39.975
														1100	876.5	14.6083		2599.5	2376	39.6		2623.5	2400	40
														1101.5	878	14.6333		2601	2377.5	39.625		2625	2401.5	40.025
														1103	879.5	14.6583		2602.5	2379	39.65		2626.5	2403	40.05
														1104.5	881	14.6833		2604	2380.5	39.675		2628	2404.5	40.075
														1106	882.5	14.7083		2605.5	2382	39.7		2629.5	2406	40.1
														1107.5	884	14.7333		2607	2383.5	39.725		2631	2407.5	40.125
														1109	885.5	14.7583		2608.5	2385	39.75		2632.5	2409	40.15
														1110.5	887	14.7833		2610	2386.5	39.775		2634	2410.5	40.175
														1112	888.5	14.8083		2611.5	2388	39.8		2635.5	2412	40.2
														1113.5	890	14.8333		2613	2389.5	39.825		2637	2413.5	40.225
														1115	891.5	14.8583		2614.5	2391	39.85		2638.5	2415	40.25
														1116.5	893	14.8833		2616	2392.5	39.875		2640	2416.5	40.275
														1118	894.5	14.9083		2617.5	2394	39.9		2641.5	2418	40.3
														1119.5	896	14.9333		2619	2395.5	39.925		2643	2419.5	40.325
														1121	897.5	14.9583		2620.5	2397	39.95		2644.5	2421	40.35
														1122.5	899	14.9833		2622	2398.5	39.975		2646	2422.5	40.375
														1124	900.5	15.0083		2623.5	2400	40		2647.5	2424	40.4
														1125.5	902	15.0333		2625	2401.5	40.025		2649	2425.5	40.425
														1127	903.5	15.0583		2626.5	2403	40.05		2650.5	2427	40.45
														1128.5	905	15.0833		2628	2404.5	40.075		2652	2428.5	40.475
														1130	906.5	15.1083		2629.5	2406	40.1		2653.5	2430	40.5
														1131.5	908	15.1333		2631	2407.5	40.125		2655	2431.5	40.525
														1133	909.5	15.1583		2632.5	2409	40.15		2656.5	2433	40.55
														1134.5	911	15.1833		2634	2410.5	40.175		2658	2434.5	40.575
														1136	912.5	15.2083		2635.5	2412	40.2		2659.5	2436	40.6
														1137.5	914	15.2333		2637	2413.5	40.225		2661	2437.5	40.625
														1139	915.5	15.2583		2638.5	2415	40.25		2662.5	2439	40.65
														1140.5	917	15.2833		2640	2416.5	40.275		2664	2440.5	40.675
														1142	918.5	15.3083		2641.5	2418	40.3		2665.5	2442	40.7
														1143.5	920	15.3333		2643	2419.5	40.325		2667	2443.5	40.725
														1145	921.5	15.3583		2644.5	2421	40.35		2668.5	2445	40.75
														1146.5	923	15.3833		2646	2422.5	40.375		2670	2446.5	40.775
														1148	924.5	15.4083		2647.5	2424	40.4		2671.5	2448	40.8
														1149.5	926	15.4333		2649	2425.5	40.425		2673	2449.5	40.825
														1151	927.5	15.4583		2650.5	2427	40.45		2674.5	2451	40.85
														1152.5	929	15.4833		2652	2428.5	40.475		2676	2452.5	40.875
														1154	930.5	15.5083		2653.5	2430	40.5		2677.5	2454	40.9
														1155.5	932	15.5333		2655	2431.5	40.525		2679	2455.5	40.925
														1157	933.5	15.5583		2656.5	2433	40.55		2680.5	2457	40.95
														1158.5	935	15.5833		2658	2434.5	40.575		2682	2458.5	40.975
														1160	936.5	15.6083		2659.5	2436	40.6		2683.5	2460	41
														1161.5	938	15.6333		2661	2437.5	40.625		2685	2461.5	41.025
														1163	939.5	15.6583		2662.5	2439	40.65		2686.5	2463	41.05
														1164.5	941	15.6833		2664	2440.5	40.675		2688	2464.5	41.075
														1166	942.5	15.7083		2665.5	2442	40.7		2689.5	2466	41.1
														1167.5	944	15.7333		2667	2443.5	40.725		2691	2467.5	41.125
														1169	945.5	15.7583		2668.5	2445	40.75		2692.5	2469	41.15
														1170.5	947	15.7833		2670	2446.5	40.775		2694	2470.5	41.175
														1172	948.5	15.8083		2671.5	2448	40.8		2695.5	2472	41.2
														1173.5	950	15.8333		2673	2449.5	40.825		2697	2473.5	41.225
														1175	951.5	15.8583		2674.5	2451	40.85		2698.5	2475	41.25
														1176.5	953	15.8833		2676	2452.5	40.875		2700	2476.5	41.275
														1178	954.5	15.9083		2677.5	2454	40.9		2701.5	2478	41.3
														1179.5	956	15.9333		2679	2455.5	40.925		2703	2479.5	41.325
														1181	957.5	15.9583		2680.5	2457	40.95		2704.5	2481	41.35
														1182.5	959	15.9833		2682	2458.5	40.975		2706	2482.5	41.375
														1184	960.5	16.0083		2683.5	2460	41		2707.5	2484	41.4
														1185.5	962	16.0333		2685	2461.5	41.025		2709	2485.5	41.425
														1187	963.5	16.0583		2686.5	2463	41.05		2710.5	2487	41.45
														1188.5	965	16.0833		2688	2464.5	41.075		2712	2488.5	41.475
														1190	966.5	16.1083		2689.5	2466	41.1		2713.5	2490	41.5
														1191.5	968	16.1333		2691	2467.5	41.125		2715	2491.5	41.525
														1193	969.5	16.1583		2692.5	2469	41.15		2716.5	2493	41.55
														1194.5	971	16.1833		2694	2470.5	41.175		2718	2494.5	41.575
														1196	972.5	16.2083		2695.5	2472	41.2		2719.5	2496	41.6
														1197.5	974	16.2333		2697	2473.5	41.225		2721	2497.5	41.625
														1199	975.5	16.2583		2698.5	2475	41.25		2722.5	2499	41.65
														1200.5	977	16.2833		2700	2476.5	41.275		2724	2500.5	41.675
														1202	978.5	16.3083		2701.5	2478	41.3		2725.5	2502	41.7
														1203.5	980	16.3333		2703	2479.5	41.325		2727	2503.5	41.725
														1205	981.5	16.3583		2704.5	2481	41.35		2728.5	2505	41.75
														1206.5	983	16.3833		2706	2482.5	41.375		2730	2506.5	41.775
														1208	984.5	16.4083		2707.5	2484	41.4		2731.5	2508	41.8
														1209.5	986	16.4333		2709	2485.5	41.425		2733	2509.5	41.825
														1211	987.5	16.4583		2710.5	2487	41.45		2734.5	2511	41.85
														1212.5	989	16.4833		2712	2488.5	41.475		2736	2512.5	41.875
														1214	990.5	16.5083		2713.5	2490	41.5		2737.5	2514	41.9
														1215.5	992	16.5333		2715	2491.5	41.525		2739	2515.5	41.925
														1217	993.5	16.5583		2716.5	2493	41.55		2740.5	2517	41.95
														1218.5	995	16.5833		2718	2494.5	41.575		2742	2518.5	41.975
														1220	996.5	16.6083		2719.5	2496	41.6		2743.5	2520	42
														1221.5	998	16.6333		2721	2497.5	41.625		2745	2521.5	42.025
														1223	999.5	16.6583		2722.5	2499	41.65		2746.5	2523	42.05
														1224.5	1001	16.6833		2724	2500.5	41.675		2748	2524.5	42.075
														1226	1002.5	16.7083		2725.5	2502	41.7		2749.5	2526	42.1
														1227.5	1004	16.7333		2727	2503.5	41.725		2751	2527.5	42.125
														1229	1005.5	16.7583		2728.5	2505	41.75		2752.5	2529	42.15
														1230.5	1007	16.7833		2730	2506.5	41.775		2754	2530.5	42.175
														1232	1008.5	16.8083		2731.5	2508	41.8		2755.5	2532	42.2
														1233.5	1010	16.8333		2733	2509.5	41.825		2757	2533.5	42.225
														1235	1011.5	16.8583		2734.5	2511	41.85		2758.5	2535	42.25
														1236.5	1013	16.8833		2736	2512.5	41.875		2760	2536.5	42.275
														1238	1014.5	16.9083		2737.5	2514	41.9		2761.5	2538	42.3
														1239.5	1016	16.9333		2739	2515.5	41.925		2763	2539.5	42.325
														1241	1017.5	16.9583		2740.5	2517	41.95		2764.5	2541	42.35
														1242.5	1019	16.9833		2742	2518.5	41.975		2766	2542.5	42.375
														1244	1020.5	17.0083		2743.5	2520	42		2767.5	2544	42.4
														1245.5	1022	17.0333		2745	2521.5	42.025		2769	2545.5	42.425
														1247	1023.5	17.0583		2746.5	2523	42.05		2770.5	2547	42.45
														1248.5	1025	17.0833		2748	2524.5	42.075		2772	2548.5	42.475
														1250	1026.5	17.1083		2749.5	2526	42.1		2773.5	2550	42.5
														1251.5	1028	17.1333		2751	2527.5	42.125		2775	2551.5	42.525
														1253	1029.5	17.1583		2752.5	2529	42.15		2776.5	2553	42.55
														1254.5	1031	17.1833		2754	2530.5	42.175		2778	2554.5	42.575
														1256	1032.5	17.2083		2755.5	2532	42.2		2779.5	2556	42.6
														1257.5	1034	17.2333		2757	2533.5	42.225		2781	2557.5	42.625
														1259	1035.5	17.2583		2758.5	2535	42.25		2782.5	2559	42.65
														1260.5	1037	17.2833		2760	2536.5	42.275		2784	2560.5	42.675
														1262	1038.5	17.3083		2761.5	2538	42.3		2785.5	2562	42.7
														1263.5	1040	17.3333		2763	2539.5	42.325		2787	2563.5	42.725
														1265	1041.5	17.3583		2764.5	2541	42.35		2788.5	2565	42.75
														1266.5	1043	17.3833		2766	2542.5	42.375		2790	2566.5	42.775
														1268	1044.5	17.4083		2767.5	2544	42.4		2791.5	2568	42.8
														1269.5	1046	17.4333		2769	2545.5	42.425		2793	2569.5	42.825
														1271	1047.5	17.4583		2770.5	2547	42.45		2794.5	2571	42.85
														1272.5	1049	17.4833		2772	2548.5	42.475		2796	2572.5	42.875
														1274	1050.5	17.5083		2773.5	2550	42.5		2797.5	2574	42.9
														1275.5	1052	17.5333		2775	2551.5	42.525		2799	2575.5	42.925
														1277	1053.5	17.5583		2776.5	2553	42.55		2800.5	2577	42.95
														1278.5	1055	17.5833		2778	2554.5	42.575		2802	2578.5	42.975
														1280	1056.5	17.6083		2779.5	2556	42.6		2803.5	2580	43
														1281.5	1058	17.6333		2781	2557.5	42.625		2805	2581.5	43.025
														1283	1059.5	17.6583		2782.5	2559	42.65		2806.5	2583	43.05
														1284.5	1061	17.6833		2784	2560.5	42.675		2808	2584.5	43.075
														1286	1062.5	17.7083		2785.5	2562	42.7		2809.5	2586	43.1
														1287.5	1064	17.7333		2787	2563.5	42.725		2811	2587.5	43.125
														1289	1065.5	17.7583		2788.5	2565	42.75		2812.5	2589	43.15
														1290.5	1067	17.7833		2790	2566.5	42.775		2814	2590.5	43.175
														1292	1068.5	17.8083		2791.5	2568	42.8		2815.5	2592	43.2
														1293.5	1070	17.8333		2793	2569.5	42.825		2817	2593.5	43.225
														1295	1071.5	17.8583		2794.5	2571	42.85		2818.5	2595	43.25
														1296.5	1073	17.8833		2796	2572.5	42.875		2820	2596.5	43.275
														1298	1074.5	17.9083		2797.5	2574	42.9		2821.5	2598	43.3
														1299.5	1076	17.9333		2799	2575.5	42.925		2823	2599.5	43.325
														1301	1077.5	17.9583		2800.5	2577	42.95		2824.5	2601	43.35
														1302.5	1079	17.9833		2802	2578.5	42.975		2826	2602.5	43.375
														1304	1080.5	18.0083		2803.5	2580	43		2827.5	2604	43.4
														1305.5	1082	18.0333		2805	2581.5	43.025		2829	2605.5	43.425
														1307	1083.5	18.0583		2806.5	2583	43.05		2830.5	2607	43.45
														1308.5	1085	18.0833		2808	2584.5	43.075		2832	2608.5	43.475
														1310	1086.5	18.1083		2809.5	2586	43.1		2833.5	2610	43.5
														1311.5	1088	18.1333		2811	2587.5	43.125		2835	2611.5	43.525
														1313	1089.5	18.1583		2812.5	2589	43.15		2836.5	2613	43.55
														1314.5	1091	18.1833		2814	2590.5	43.175		2838	2614.5	43.575
														1316	1092.5	18.2083		2815.5	2592	43.2		2839.5	2616	43.6
														1317.5	1094	18.2333		2817	2593.5	43.225		2841	2617.5	43.625
														1319	1095.5	18.2583		2818.5	2595	43.25		2842.5	2619	43.65
														1320.5	1097	18.2833		2820	2596.5	43.275		2844	2620.5	43.675
														1322	1098.5	18.3083		2821.5	2598	43.3		2845.5	2622	43.7
														1323.5	1100	18.3333		2823	2599.5	43.325		2847	2623.5	43.725
														1325	1101.5	18.3583		2824.5	2601	43.35		2848.5	2625	43.75
														1326.5	1103	18.3833		2826	2602.5	43.375		2850	2626.5	43.775
														1328	1104.5	18.4083		2827.5	2604	43.4		2851.5	2628	43.8
														1329.5	1106	18.4333		2829	2605.5	43.425		2853	2629.5	43.825
														1331	1107.5	18.4583		2830.5	2607	43.45		2854.5	2631	43.85
														1332.5	1109	18.4833		2832	2608.5	43.475		2856	2632.5	43.875
														1334	1110.5	18.5083		2833.5	2610	43.5		2857.5	2634	43.9
														1335.5	1112	18.5333		2835	2611.5	43.525		2859	2635.5	43.925
														1337	1113.5	18.5583		2836.5	2613	43.55		2860.5	2637	43.95
														1338.5	1115	18.5833		2838	2614.5	43.575		2862	2638.5	43.975
														1340	1116.5	18.6083		2839.5	2616	43.6		2863.5	2640	44
														1341.5	1118	18.6333		2841	2617.5	43.625		2865	2641.5	44.025
														1343	1119.5	18.6583		2842.5	2619	43.65		2866.5	2643	44.05
														1344.5	1121	18.6833		2844	2620.5	43.675		2868	2644.5	44.075
														1346	1122.5	18.7083		2845.5	2622	43.7		2869.5	2646	44.1
														1347.5	1124	18.7333		2847	2623.5	43.725		2871	2647.5	44.125
														1349	1125.5	18.7583		2848.5	2625	43.75		2872.5	2649	44.15
														1350.5	1127	18.7833		2850	2626.5	43.775		2874	2650.5	44.175
														1352	1128.5	18.8083		2851.5	2628	43.8		2875.5	2652	44.2
														1353.5	1130	18.8333		2853	2629.5	43.825		2877	2653.5	44.225
														1355	1131.5	18.8583		2854.5	2631	43.85		2878.5	2655	44.25
														1356.5	1133	18.8833		2856	2632.5	43.875		2880	2656.5	44.275
														1358	1134.5	18.9083		2857.5	2634	43.9		2881.5	2658	44.3
														1359.5	1136	18.9333		2859	2635.5	43.925		2883	2659.5	44.325
														1361	1137.5	18.9583		2860.5	2637	43.95		2884.5	2661	44.35
														1362.5	1139	18.9833		2862	2638.5	43.975		2886	2662.5	44.375
														1364	1140.5	19.0083		2863.5	2640	44		2887.5	2664	44.4
														1365.5	1142	19.0333		2865	2641.5	44.025		2889	2665.5	44.425
														1367	1143.5	19.0583		2866.5	2643	44.05		2890.5	2667	44.45
														1368.5	1145	19.0833		2868	2644.5	44.075		2892	2668.5	44.475
														1370	1146.5	19.1083		2869.5	2646	44.1		2893.5	2670	44.5
														1371.5	1148	19.1333		2871	2647.5	44.125		2895	2671.5	44.525
														1373	1149.5	19.1583		2872.5	2649	44.15		2896.5	2673	44.55
														1374.5	1151	19.1833		2874	2650.5	44.175		2898	2674.5	44.575
														1376	1152.5	19.2083		2875.5	2652	44.2		2899.5	2676	44.6
														1377.5	1154	19.2333		2877	2653.5	44.225		2901	2677.5	44.625
														1379	1155.5	19.2583		2878.5	2655	44.25		2902.5	2679	44.65
														1380.5	1157	19.2833		2880	2656.5	44.275		2904	2680.5	44.675
														1382	1158.5	19.3083		2881.5	2658	44.3		2905.5	2682	44.7
														1383.5	1160	19.3333		2883	2659.5	44.325		2907	2683.5	44.725
														1385	1161.5	19.3583		2884.5	2661	44.35		2908.5	2685	44.75
														1386.5	1163	19.3833		2886	2662.5	44.375		2910	2686.5	44.775
														1388	1164.5	19.4083		2887.5	2664	44.4		2911.5	2688	44.8
														1389.5	1166	19.4333		2889	2665.5	44.425		2913	2689.5	44.825
														1391	1167.5	19.4583		2890.5	2667	44.45		2914.5	2691	44.85
														1392.5	1169	19.4833		2892	2668.5	44.475		2916	2692.5	44.875
														1394	1170.5	19.5083		2893.5	2670	44.5		2917.5	2694	44.9
														1395.5	1172	19.5333		2895	2671.5	44.525		2919	2695.5	44.925
														1397	1173.5	19.5583		2896.5	2673	44.55		2920.5	2697	44.95
														1398.5	1175	19.5833		2898	2674.5	44.575		2922	2698.5	44.975
														1400	1176.5	19.6083		2899.5	2676	44.6		2923.5	2700	45
														1401.5	1178	19.6333		2901	2677.5	44.625		2925	2701.5	45.025
														1403	1179.5	19.6583		2902.5	2679	44.65		2926.5	2703	45.05
														1404.5	1181	19.6833		2904	2680.5	44.675		2928	2704.5	45.075
														1406	1182.5	19.7083		2905.5	2682	44.7		2929.5	2706	45.1
														1407.5	1184	19.7333		2907	2683.5	44.725		2931	2707.5	45.125
														1409	1185.5	19.7583		2908.5	2685	44.75		2932.5	2709	45.15
														1410.5	1187	19.7833		2910	2686.5	44.775		2934	2710.5	45.175
														1412	1188.5	19.8083		2911.5	2688	44.8		2935.5	2712	45.2
														1413.5	1190	19.8333		2913	2689.5	44.825		2937	2713.5	45.225
														1415	1191.5	19.8583		2914.5	2691	44.85		2938.5	2715	45.25
														1416.5	1193	19.8833		2916	2692.5	44.875		2940	2716.5	45.275
														1418	1194.5	19.9083		2917.5	2694	44.9		2941.5	2718	45.3
														1419.5	1196	19.9333		2919	2695.5	44.925		2943	2719.5	45.325
														1421	1197.5	19.9583		2920.5	2697	44.95		2944.5	2721	45.35
														1422.5	1199	19.9833		2922	2698.5	44.975		2946	2722.5	45.375
														1424	1200.5	20.0083		2923.5	2700	45		2947.5	2724	45.4
														1425.5	1202	20.0333		2925	2701.5	45.025		2949	2725.5	45.425
														1427	1203.5	20.0583		2926.5	2703	45.05		2950.5	2727	45.45
														1428.5	1205	20.0833		2928	2704.5	45.075		2952	2728.5	45.475
														1430	1206.5	20.1083		2929.5	2706	45.1		2953.5	2730	45.5
														1431.5	1208	20.1333		2931	2707.5	45.125		2955	2731.5	45.525
														1433	1209.5	20.1583		2932.5	2709	45.15		2956.5	2733	45.55
														1434.5	1211	20.1833		2934	2710.5	45.175		2958	2734.5	45.575
														1436	1212.5	20.2083		2935.5	2712	45.2		2959.5	2736	45.6
														1437.5	1214	20.2333		2937	2713.5	45.225		2961	2737.5	45.625
														1439	1215.5	20.2583		2938.5	2715	45.25		2962.5	2739	45.65
														1440.5	1217	20.2833		2940	2716.5	45.275		2964	2740.5	45.675
														1442	1218.5	20.3083		2941.5	2718	45.3		2965.5	2742	45.7
														1443.5	1220	20.3333		2943	2719.5	45.325		2967	2743.5	45.725
														1445	1221.5	20.3583		2944.5	2721	45.35		2968.5	2745	45.75
														1446.5	1223	20.3833		2946	2722.5	45.375		2970	2746.5	45.775
														1448	1224.5	20.4083		2947.5	2724	45.4		2971.5	2748	45.8
														1449.5	1226	20.4333		2949	2725.5	45.425		2973	2749.5	45.825
														1451	1227.5	20.4583		2950.5	2727	45.45		2974.5	2751	45.85
														1452.5	1229	20.4833		2952	2728.5	45.475		2976	2752.5	45.875
														1454	1230.5	20.5083		2953.5	2730	45.5		2977.5	2754	45.9
														1455.5	1232	20.5333		2955	2731.5	45.525		2979	2755.5	45.925
														1457	1233.5	20.5583		2956.5	2733	45.55		2980.5	2757	45.95
														1458.5	1235	20.5833		2958	2734.5	45.575		2982	2758.5	45.975
														1460	1236.5	20.6083		2959.5	2736	45.6		2983.5	2760	46
														1461.5	1238	20.6333		2961	2737.5	45.625		2985	2761.5	46.025
														1463	1239.5	20.6583		2962.5	2739	45.65		2986.5	2763	46.05
														1464.5	1241	20.6833		2964	2740.5	45.675		2988	2764.5	46.075
														1466	1242.5	20.7083		2965.5	2742	45.7		2989.5	2766	46.1
														1467.5	1244	20.7333		2967	2743.5	45.725		2991	2767.5	46.125
														1469	1245.5	20.7583		2968.5	2745	45.75		2992.5	2769	46.15
														1470.5	1247	20.7833		2970	2746.5	45.775		2994	2770.5	46.175
														1472	1248.5	20.8083		2971.5	2748	45.8		2995.5	2772	46.2
														1473.5	1250	20.8333		2973	2749.5	45.825		2997	2773.5	46.225
														1475	1251.5	20.8583		2974.5	2751	45.85		2998.5	2775	46.25
														1476.5	1253	20.8833		2976	2752.5	45.875		3000	2776.5	46.275
														1478	1254.5	20.9083		2977.5	2754	45.9		3001.5	2778	46.3
														1479.5	1256	20.9333		2979	2755.5	45.925		3003	2779.5	46.325
														1481	1257.5	20.9583		2980.5	2757	45.95		3004.5	2781	46.35
														1482.5	1259	20.9833		2982	2758.5	45.975		3006	2782.5	46.375
														1484	1260.5	21.0083		2983.5	2760	46		3007.5	2784	46.4
														1485.5	1262	21.0333		2985	2761.5	46.025		3009	2785.5	46.425
														1487	1263.5	21.0583		2986.5	2763	46.05		3010.5	2787	46.45
														1488.5	1265	21.0833		2988	2764.5	46.075		3012	2788.5	46.475
														1490	1266.5	21.1083		2989.5	2766	46.1		3013.5	2790	46.5
														1491.5	1268	21.1333		2991	2767.5	46.125		3015	2791.5	46.525
														1493	1269.5	21.1583		2992.5	2769	46.15		3016.5	2793	46.55
														1494.5	1271	21.1833		2994	2770.5	46.175		3018	2794.5	46.575
														1496	1272.5	21.2083		2995.5	2772	46.2		3019.5	2796	46.6
														1497.5	1274	21.2333		2997	2773.5	46.225		3021	2797.5	46.625
														1499	1275.5	21.2583		2998.5	2775	46.25		3022.5	2799	46.65
														1500.5	1277	21.2833		3000	2776.5	46.275		3024	2800.5	46.675
														1502	1278.5	21.3083		3001.5	2778	46.3		3025.5	2802	46.7
														1503.5	1280	21.3333		3003	2779.5	46.325		3027	2803.5	46.725
														1505	1281.5	21.3583		3004.5	2781	46.35		3028.5	2805	46.75
														1506.5	1283	21.3833		3006	2782.5	46.375		3030	2806.5	46.775
														1508	1284.5	21.4083		3007.5	2784	46.4		3031.5	2808	46.8
														1509.5	1286	21.4333		3009	2785.5	46.425		3033	2809.5	46.825
														1511	1287.5	21.4583		3010.5	2787	46.45		3034.5	2811	46.85
														1512.5	1289	21.4833		3012	2788.5	46.475		3036	2812.5	46.875
														1514	1290.5	21.5083		3013.5	2790	46.5		3037.5	2814	46.9
														1515.5	1292	21.5333		3015	2791.5	46.525		3039	2815.5	46.925
														1517	1293.5	21.5583		3016.5	2793	46.55		3040.5	2817	46.95
														1518.5	1295	21.5833		3018	2794.5	46.575		3042	2818.5	46.975
														1520	1296.5	21.6083		3019.5	2796	46.6		3043.5	2820	47
														1521.5	1298	21.6333		3021	2797.5	46.625		3045	2821.5	47.025
														1523	1299.5	21.6583		3022.5	2799	46.65		3046.5	2823	47.05
														1524.5	1301	21.6833		3024	2800.5	46.675		3048	2824.5	47.075
														1526	1302.5	21.7083		3025.5	2802	46.7		3049.5	2826	47.1
														1527.5	1304	21.7333		3027	2803.5	46.725		3051	2827.5	47.125
														1529	1305.5	21.7583		3028.5	2805	46.75		3052.5	2829	47.15
														1530.5	1307	21.7833		3030	2806.5	46.775		3054	2830.5	47.175
														1532	1308.5	21.8083		3031.5	2808	46.8		3055.5	2832	47.2
														1533.5	1310	21.8333		3033	2809.5	46.825		3057	2833.5	47.225
														1535	1311.5	21.8583		3034.5	2811	46.85		3058.5	2835	47.25
														1536.5	1313	21.8833		3036	2812.5	46.875		3060	2836.5	47.275
														1538	1314.5	21.9083		3037.5	2814	46.9		3061.5	2838	47.3
														1539.5	1316	21.9333		3039	2815.5	46.925		3063	2839.5	47.325
														1541	1317.5	21.9583		3040.5	2817	46.95		3064.5	2841	47.35
														1542.5	1319	21.9833		3042	2818.5	46.975		3066	2842.5	47.375
														1544	1320.5	22.0083		3043.5	2820	47		3067.5	2844	47.4
														1545.5	1322	22.0333		3045	2821.5	47.025		3069	2845.5	47.425
														1547	1323.5	22.0583		3046.5	2823	47.05		3070.5	2847	47.45
														1548.5	1325	22.0833		3048	2824.5	47.075		3072	2848.5	47.475
														1550	1326.5	22.1083		3049.5	2826	47.1		3073.5	2850	47.5
														1551.5	1328	22.1333		3051	2827.5	47.125		3075	2851.5	47.525
														1553	1329.5	22.1583		3052.5	2829	47.15		3076.5	2853	47.55
														1554.5	1331	22.1833		3054	2830.5	47.175		3078	2854.5	47.575
														1556	1332.5	22.2083		3055.5	2832	47.2		3079.5	2856	47.6
														1557.5	1334	22.2333		3057	2833.5	47.225		3081	2857.5	47.625
														1559	1335.5	22.2583		3058.5	2835	47.25		3082.5	2859	47.65
														1560.5	1337	22.2833		3060	2836.5	47.275		3084	2860.5	47.675
														1562	1338.5	22.3083		3061.5	2838	47.3		3085.5	2862	47.7
														1563.5	1340	22.3333		3063	2839.5	47.325		3087	2863.5	47.725
														1565	1341.5	22.3583		3064.5	2841	47.35		3088.5	2865	47.75
														1566.5	1343	22.3833		3066	2842.5	47.375		3090	2866.5	47.775
														1568	1344.5	22.4083		3067.5	2844	47.4		3091.5	2868	47.8
														1569.5	1346	22.4333		3069	2845.5	47.425		3093	2869.5	47.825
														1571	1347.5	22.4583		3070.5	2847	47.45		3094.5	2871	47.85
														1572.5	1349	22.4833		3072	2848.5	47.475		3096	2872.5	47.875
														1574	1350.5	22.5083		3073.5	2850	47.5		3097.5	2874	47.9
														1575.5	1352	22.5333		3075	2851.5	47.525		3099	2875.5	47.925
														1577	1353.5	22.5583		3076.5	2853	47.55		3100.5	2877	47.95
														1578.5	1355	22.5833		3078	2854.5	47.575		3102	2878.5	47.975
														1580	1356.5	22.6083		3079.5	2856	47.6		3103.5	2880	48
														1581.5	1358	22.6333		3081	2857.5	47.625		3105	2881.5	48.025
														1583	1359.5	22.6583		3082.5	2859	47.65		3106.5	2883	48.05
														1584.5	1361	22.6833		3084	2860.5	47.675		3108	2884.5	48.075
														1586	1362.5	22.7083		3085.5	2862	47.7		3109.5	2886	48.1
														1587.5	1364	22.7333		3087	2863.5	47.725		3111	2887.5	48.125
														1589	1365.5	22.7583		3088.5	2865	47.75		3112.5	2889	48.15
														1590.5	1367	22.7833		3090	2866.5	47.775		3114	2890.5	48.175
														1592	1368.5	22.8083		3091.5	2868	47.8		3115.5	2892	48.2
														1593.5	1370	22.8333		3093	2869.5	47.825		3117	2893.5	48.225
														1595	1371.5	22.8583		3094.5	2871	47.85		3118.5	2895	48.25
														1596.5	1373	22.8833		3096	2872.5	47.875		3120	2896.5	48.275
														1598	1374.5	22.9083		3097.5	2874	47.9		3121.5	2898	48.3
														1599.5	1376	22.9333		3099	2875.5	47.925		3123	2899.5	48.325
														1601	1377.5	22.9583		3100.5	2877	47.95		3124.5	2901	48.35
														1602.5	1379	22.9833		3102	2878.5	47.975		3126	2902.5	48.375
														1604	1380.5	23.0083		3103.5	2880	48		3127.5	2904	48.4
														1605.5	1382	23.0333		3105	2881.5	48.025		3129	2905.5	48.425
														1607	1383.5	23.0583		3106.5	2883	48.05		3130.5	2907	48.45
														1608.5	1385	23.0833		3108	2884.5	48.075		3132	2908.5	48.475
														1610	1386.5	23.1083		3109.5	2886	48.1		3133.5	2910	48.5
														1611.5	1388	23.1333		3111	2887.5	48.125		3135	2911.5	48.525
														1613	1389.5	23.1583		3112.5	2889	48.15		3136.5	2913	48.55
														1614.5	1391	23.1833		3114	2890.5	48.175		3138	2914.5	48.575
														1616	1392.5	23.2083		3115.5	2892	48.2		3139.5	2916	48.6
														1617.5	1394	23.2333		3117	2893.5	48.225		3141	2917.5	48.625
														1619	1395.5	23.2583		3118.5	2895	48.25		3142.5	2919	48.65
														1620.5	1397	23.2833		3120	2896.5	48.275		3144	2920.5	48.675
														1622	1398.5	23.3083		3121.5	2898	48.3		3145.5	2922	48.7
														1623.5	1400	23.3333		3123	2899.5	48.325		3147	2923.5	48.725
														1625	1401.5	23.3583		3124.5	2901	48.35		3148.5	2925	48.75
														1626.5	1403	23.3833		3126	2902.5	48.375		3150	2926.5	48.775
														1628	1404.5	23.4083		3127.5	2904	48.4		3151.5	2928	48.8
														1629.5	1406	23.4333		3129	2905.5	48.425		3153	2929.5	48.825
														1631	1407.5	23.4583		3130.5	2907	48.45		3154.5	2931	48.85
														1632.5	1409	23.4833		3132	2908.5	48.475		3156	2932.5	48.875
														1634	1410.5	23.5083		3133.5	2910	48.5		3157.5	2934	48.9
														1635.5	1412	23.5333		3135	2911.5	48.525		3159	2935.5	48.925
														1637	1413.5	23.5583		3136.5	2913	48.55		3160.5	2937	48.95
														1638.5	1415	23.5833		3138	2914.5	48.575		3162	2938.5	48.975
														1640	1416.5	23.6083		3139.5	2916	48.6		3163.5	2940	49
														1641.5	1418	23.6333		3141	2917.5	48.625		3165	2941.5	49.025
														1643	1419.5	23.6583		3142.5	2919	48.65		3166.5	2943	49.05
														1644.5	1421	23.6833		3144	2920.5	48.675		3168	2944.5	49.075
														1646	1422.5	23.7083		3145.5	2922	48.7		3169.5	2946	49.1
														1647.5	1424	23.7333		3147	2923.5	48.725		3171	2947.5	49.125
														1649	1425.5	23.7583		3148.5	2925	48.75		3172.5	2949	49.15
														1650.5	1427	23.7833		3150	2926.5	48.775		3174	2950.5	49.175
														1652	1428.5	23.8083		3151.5	2928	48.8		3175.5	2952	49.2
														1653.5	1430	23.8333		3153	2929.5	48.825		3177	2953.5	49.225
														1655	1431.5	23.8583		3154.5	2931	48.85		3178.5	2955	49.25
														1656.5	1433	23.8833		3156	2932.5	48.875		3180	2956.5	49.275
														1658	1434.5	23.9083		3157.5	2934	48.9		3181.5	2958	49.3
														1659.5	1436	23.9333		3159	2935.5	48.925		3183	2959.5	49.325
														1661	1437.5	23.9583		3160.5	2937	48.95		3184.5	2961	49.35
														1662.5	1439	23.9833		3162	2938.5	48.975		3186	2962.5	49.375
														1664	1440.5	24.0083		3163.5	2940	49		3187.5	2964	49.4
														1665.5	1442	24.0333		3165	2941.5	49.025		3189	2965.5	49.425
														1667	1443.5	24.0583		3166.5	2943	49.05		3190.5	2967	49.45
														1668.5	1445	24.0833		3168	2944.5	49.075		3192	2968.5	49.475
														1670	1446.5	24.1083		3169.5	2946	49.1		3193.5	2970	49.5
														1671.5	1448	24.1333		3171	2947.5	49.125		3195	2971.5	49.525
														1673	1449.5	24.1583		3172.5	2949	49.15		3196.5	2973	49.55
														1674.5	1451	24.1833		3174	2950.5	49.175		3198	2974.5	49.575
														1676	1452.5	24.2083		3175.5	2952	49.2		3199.5	2976	49.6
														1677.5	1454	24.2333		3177	2953.5	49.225		3201	2977.5	49.625
														1679	1455.5	24.2583		3178.5	2955	49.25		3202.5	2979	49.65
														1680.5	1457	24.2833		3180	2956.5	49.275		3204	2980.5	49.675
														1682	1458.5	24.3083		3181.5	2958	49.3		3205.5	2982	49.7
														1683.5	1460	24.3333		3183	2959.5	49.325		3207	2983.5	49.725
														1685	1461.5	24.3583		3184.5	2961	49.35		3208.5	2985	49.75
														1686.5	1463	24.3833		3186	2962.5	49.375		3210	2986.5	49.775
														1688	1464.5	24.4083		3187.5	2964	49.4		3211.5	2988	49.8
														1689.5	1466	24.4333		3189	2965.5	49.425		3213	2989.5	49.825
														1691	1467.5	24.4583		3190.5	2967	49.45		3214.5	2991	49.85
														1692.5	1469	24.4833		3192	2968.5	49.475		3216	2992.5	49.875
														1694	1470.5	24.5083		3193.5	2970	49.5		3217.5	2994	49.9
														1695.5	1472	24.5333		3195	2971.5	49.525		3219	2995.5	49.925
														1697	1473.5	24.5583		3196.5	2973	49.55		3220.5	2997	49.95
														1698.5	1475	24.5833		3198	2974.5	49.575		3222	2998.5	49.975
														1700	1476.5	24.6083		3199.5	2976	49.6		3223.5	3000	50
														1701.5	1478	24.6333		3201	2977.5	49.625		3225	3001.5	50.025
														1703	1479.5	24.6583		3202.5	2979	49.65		3226.5	3003	50.05
														1704.5	1481	24.6833		3204	2980.5	49.675		3228	3004.5	50.075
														1706	1482.5	24.7083		3205.5	2982	49.7		3229.5	3006	50.1
														1707.5	1484	24.7333		3207	2983.5	49.725		3231	3007.5	50.125
														1709	1485.5	24.7583		3208.5	2985	49.75		3232.5	3009	50.15
														1710.5	1487	24.7833		3210	2986.5	49.775		3234	3010.5	50.175
														1712	1488.5	24.8083		3211.5	2988	49.8		3235.5	3012	50.2
														1713.5	1490	24.8333		3213	2989.5	49.825		3237	3013.5	50.225
														1715	1491.5	24.8583		3214.5	2991	49.85		3238.5	3015	50.25
														1716.5	1493	24.8833		3216	2992.5	49.875		3240	3016.5	50.275
														1718	1494.5	24.9083		3217.5	2994	49.9		3241.5	3018	50.3
														1719.5	1496	24.9333		3219	2995.5	49.925		3243	3019.5	50.325
														1721	1497.5	24.9583		3220.5	2997	49.95		3244.5	3021	50.35
														1722.5	1499	24.9833		3222	2998.5	49.975		3246	3022.5	50.375
														1724	1500.5	25.0083		3223.5	3000	50		3247.5	3024	50.4
														1725.5	1502	25.0333		3225	3001.5	50.025		3249	3025.5	50.425
														1727	1503.5	25.0583		3226.5	3003	50.05		3250.5	3027	50.45
														1728.5	1505	25.0833		3228	3004.5	50.075		3252	3028.5	50.475
														1730	1506.5	25.1083		3229.5	3006	50.1		3253.5	3030	50.5
														1731.5	1508	25.1333		3231	3007.5	50.125		3255	3031.5	50.525
														1733	1509.5	25.1583		3232.5	3009	50.15		3256.5	3033	50.55
														1734.5	1511	25.1833		3234	3010.5	50.175		3258	3034.5	50.575
														1736	1512.5	25.2083		3235.5	3012	50.2		3259.5	3036	50.6
														1737.5	1514	25.2333		3237	3013.5	50.225		3261	3037.5	50.625
[truncated: 3,005 more rows]

## Sheet: Fig. 3b
PLC				PLC + GluII				PLC + GluII + R9L				PLC + GluII + CSN				PLC + GluII + FC14
Mass (Da)	Intensity (counts)	Intensity (%)		Mass (Da)	Intensity (counts)	Intensity (%)		Mass (Da)	Intensity (counts)	Intensity (%)		Mass (Da)	Intensity (counts)	Intensity (%)		Mass (Da)	Intensity (counts)	Intensity (%)
38003	45633	0.95		38017	51760	0.97		38001.7	54015	0.56		38010.6	50254	8.14		38011	173717	28.2
38014.5	32014	0.67		38027.5	34813	0.65		38013.6	37779	0.39		38017.5	63657	10.32		38015.7	44922	7.29
38029.7	24527	0.51		38033.2	41686	0.78		38019.5	26463	0.28		38024.3	57871	9.38		38026.4	113655	18.45
38046.6	32365	0.67		38045	33171	0.62		38027.1	48414	0.5		38031.1	66332	10.75		38033.7	33205	5.39
38058	29832	0.62		38062	52835	0.99		38040.4	41237	0.43		38043.7	55417	8.98		38043	70390	11.43
38063.5	47449	0.99		38074.2	74513	1.4		38047.3	37975	0.4		38054.6	100863	16.35		38047.7	144655	23.49
38072.5	50969	1.06		38089	189492	3.55		38052.3	40556	0.42		38060.3	36996	6		38053	49021	7.96
38077.9	39490	0.82		38101.1	81741	1.53		38058.1	62728	0.65		38069.2	78991	12.8		38057.7	68792	11.17
38088.3	139221	2.9		38105.4	88164	1.65		38064.5	111363	1.16		38074.3	42811	6.94		38066.4	89611	14.55
38097.4	16401	0.34		38110.6	23176	0.43		38074.1	169297	1.76		38086.5	65044	10.54		38077.9	82810	13.44
38104	39083	0.81		38115.7	94704	1.77		38079.9	49640	0.52		38095.5	32996	5.35		38085.3	58948	9.57
38109.3	26743	0.56		38125.6	70834	1.33		38088.5	165941	1.73		38106.4	124052	20.1		38091.7	101186	16.43
38123.2	63907	1.33		38140.1	39394	0.74		38097.9	41640	0.43		38111.6	74471	12.07		38104.3	193888	31.48
38139.6	33259	0.69		38148	9586	0.18		38104.2	91637	0.95		38122.7	98016	15.88		38114.3	148648	24.13
38153.3	74301	1.55		38155.6	87852	1.65		38112.8	35185	0.37		38133.9	56592	9.17		38121.2	91440	14.85
38159.8	49396	1.03		38164.5	16136	0.3		38120.6	39152	0.41		38140.3	58844	9.54		38127.1	77460	12.58
38169.3	33134	0.69		38170.2	27349	0.51		38126.7	106923	1.11		38147.9	94854	15.37		38132	51468	8.36
38177.4	28698	0.6		38180	27962	0.52		38139.9	87183	0.91		38156.3	47910	7.76		38145	73975	12.01
38185.2	23414	0.49		38194.7	75014	1.4		38145.2	47422	0.49		38163.1	78339	12.7		38158.5	58264	9.46
38193.4	38222	0.8		38200.2	55133	1.03		38159.5	79616	0.83		38171.6	88472	14.34		38169.2	144049	23.39
38198.4	51284	1.07		38209.5	17908	0.34		38175.1	65162	0.68		38178.8	51647	8.37		38178.3	49531	8.04
38207.7	25755	0.54		38216.3	54773	1.03		38180.4	74197	0.77		38193.4	59729	9.68		38185.2	122042	19.81
38214.3	6478	0.13		38222.3	34859	0.65		38189.5	47850	0.5		38206	111209	18.02		38192.3	29199	4.74
38222.4	75689	1.58		38227.7	45933	0.86		38197.8	59862	0.62		38218.7	74109	12.01		38202.1	162003	26.3
38238.2	100190	2.09		38238.2	97500	1.83		38209	91812	0.96		38229.3	136890	22.18		38215	79233	12.86
38253.1	58500	1.22		38254.1	140572	2.63		38213.8	19728	0.21		38238.8	74926	12.14		38227	203646	33.06
38264.9	51617	1.07		38261	26387	0.49		38221.4	94317	0.98		38243.5	80157	12.99		38238.4	107466	17.45
38278.7	82101	1.71		38272.3	25747	0.48		38237.6	144720	1.51		38254.3	107305	17.39		38251.5	85952	13.95
38285.5	16323	0.34		38277.2	44534	0.83		38248.4	18540	0.19		38259.3	82906	13.44		38257.6	70646	11.47
38293.2	60654	1.26		38281.6	46053	0.86		38254.3	115373	1.2		38267.8	49597	8.04		38264.2	123963	20.13
38308	50326	1.05		38292.7	42114	0.79		38259	52791	0.55		38275.3	49484	8.02		38277.8	154130	25.02
38317	19861	0.41		38300.8	13778	0.26		38271.6	94240	0.98		38281.6	58012	9.4		38293.1	257966	41.88
38323.8	49710	1.03		38308.7	43031	0.81		38284.1	70413	0.73		38291.5	113593	18.41		38310.1	96493	15.67
38336.9	53307	1.11		38315	27156	0.51		38294.4	74965	0.78		38298	29301	4.75		38321.3	99188	16.1
38343.9	67471	1.4		38319.9	69992	1.31		38308.2	75939	0.79		38306.4	82313	13.34		38328.7	110402	17.92
38349.5	40158	0.84		38324.6	83785	1.57		38316	14267	0.15		38314.6	96751	15.68		38336.2	78243	12.7
38355	59047	1.23		38334.4	38269	0.72		38323.1	213659	2.22		38321.1	90312	14.64		38342.5	136263	22.12
38361.7	17315	0.36		38339.2	122575	2.3		38335.9	112026	1.17		38329.3	61665	9.99		38346.7	99631	16.18
38369.2	28964	0.6		38352.5	75949	1.42		38344.6	59945	0.62		38337.6	86761	14.06		38354.7	138891	22.55
38379	55080	1.15		38368.7	90201	1.69		38351	144373	1.5		38349.4	153303	24.84		38360.1	46881	7.61
38395.6	93690	1.95		38382.6	63155	1.18		38368.5	75018	0.78		38363.3	88191	14.29		38368.6	110324	17.91
38410.6	67654	1.41		38396.1	100614	1.88		38374.3	24073	0.25		38372.1	61292	9.93		38377.7	76764	12.46
38417.2	13450	0.28		38404.1	60197	1.13		38381.6	180126	1.87		38380.5	65164	10.56		38385.3	22457	3.65
38422.4	81752	1.7		38410.2	28648	0.54		38387.5	39196	0.41		38390.1	59930	9.71		38392.5	139166	22.59
38435.4	27215	0.57		38417	57583	1.08		38396.4	169669	1.77		38396.6	88386	14.32		38400	28935	4.7
38444.5	44434	0.93		38422.3	36034	0.67		38401.8	39405	0.41		38403.2	39382	6.38		38405.8	121731	19.76
38457.7	66081	1.38		38429.6	48679	0.91		38410.8	50650	0.53		38409.4	47899	7.76		38410.6	105622	17.15
38466.4	32433	0.68		38442.4	45455	0.85		38416.7	36642	0.38		38414.1	57528	9.32		38421.4	176291	28.62
38478.5	53438	1.11		38453.9	51559	0.97		38423.1	74852	0.78		38418.7	67014	10.86		38426.1	116901	18.98
38493.8	57148	1.19		38459	69453	1.3		38434.3	38510	0.4		38431.9	122943	19.92		38433.5	224395	36.43
38501.5	20729	0.43		38470.4	58310	1.09		38441.8	48722	0.51		38449.1	93074	15.08		38445.9	119093	19.34
38507.3	28091	0.58		38481.7	59085	1.11		38449.6	44343	0.46		38455.6	30068	4.87		38456.3	100173	16.26
38517.6	84335	1.76		38487.8	24239	0.45		38459.6	137518	1.43		38465.8	98408	15.95		38470.8	167589	27.21
38528.9	33460	0.7		38496.1	68443	1.28		38466.2	37074	0.39		38471.6	71104	11.52		38478.3	89899	14.6
38533.8	114137	2.38		38506.8	45047	0.84		38475.1	139232	1.45		38477.2	52155	8.45		38487.2	132367	21.49
38543.6	19019	0.4		38516.8	91622	1.72		38479.8	62695	0.65		38489.1	125087	20.27		38499	175466	28.49
38550.3	45267	0.94		38528	86249	1.62		38494	50054	0.52		38499.4	97879	15.86		38515.5	168210	27.31
38555.9	63508	1.32		38533.5	161807	3.03		38499.1	173297	1.8		38503.9	127711	20.7		38531.8	144875	23.52
38563.9	53512	1.11		38543	74224	1.39		38506.1	23378	0.24		38509.7	20643	3.35		38544.9	103002	16.72
38577.5	54076	1.13		38556.9	52691	0.99		38514.4	165130	1.72		38517.2	139243	22.57		38553.9	87513	14.21
38587	5673	0.12		38563.2	32784	0.61		38518.6	111432	1.16		38529	53098	8.61		38559	57967	9.41
38593.1	121597	2.53		38575.2	43007	0.81		38528.6	54482	0.57		38533.7	96828	15.69		38566.6	101069	16.41
38598.5	25082	0.52		38580.8	26322	0.49		38534.1	183487	1.91		38541	52827	8.56		38577	79460	12.9
38610.4	123202	2.57		38587	21312	0.4		38544.1	106607	1.11		38547.7	177721	28.8		38582.8	89903	14.6
38621.1	41553	0.87		38602	17420	0.33		38554.9	70280	0.73		38558.5	61825	10.02		38589.4	102553	16.65
38628.2	28716	0.6		38614.4	54047	1.01		38560.9	76435	0.8		38564.2	111038	17.99		38597.9	81460	13.23
38638.1	24413	0.51		38624.1	39982	0.75		38570	24828	0.26		38569.7	28326	4.59		38607	48801	7.92
38646	8783	0.18		38631.1	49473	0.93		38579	56879	0.59		38575.3	41239	6.68		38614.7	144325	23.43
38652.5	62908	1.31		38639.2	60981	1.14		38593.6	89534	0.93		38580	93283	15.12		38629.5	162665	26.41
38667.2	107025	2.23		38652.9	54815	1.03		38599.7	59384	0.62		38592.7	82961	13.44		38641.4	285294	46.32
38681.2	59977	1.25		38665.6	70723	1.32		38605.2	97188	1.01		38598.2	80042	12.97		38646.5	80936	13.14
38688.7	30776	0.64		38676.4	44671	0.84		38611.6	102766	1.07		38604.6	43601	7.07		38652.5	86369	14.02
38695.3	78287	1.63		38683.4	56496	1.06		38618.4	38411	0.4		38614.1	47807	7.75		38658.7	137734	22.36
38703.6	52068	1.08		38691	41809	0.78		38626.4	46675	0.49		38630	76511	12.4		38665.3	134288	21.8
38708.9	97277	2.03		38695.7	70228	1.32		38632.6	43159	0.45		38644.1	102963	16.69		38672.3	205004	33.28
38719.7	21418	0.45		38705	16782	0.31		38641.5	87245	0.91		38652.3	33097	5.36		38677.5	111234	18.06
38725.1	72885	1.52		38713	51290	0.96		38651.1	211600	2.2		38657.4	57648	9.34		38686.3	236872	38.46
38731.1	35944	0.75		38731.5	88931	1.67		38657.3	51090	0.53		38663.4	79112	12.82		38692.8	60099	9.76
38741.2	75883	1.58		38746.3	96173	1.8		38667.2	220258	2.29		38667.5	82233	13.33		38700.9	153423	24.91
38756.7	62511	1.3		38757.8	47216	0.88		38677.2	92165	0.96		38674.6	107448	17.41		38712.5	65103	10.57
38762.9	49683	1.03		38763	93463	1.75		38685.3	60404	0.63		38681.2	93927	15.22		38718	116069	18.84
38768.7	54439	1.13		38772	14466	0.27		38692.7	33582	0.35		38688.5	68811	11.15		38728.2	80301	13.04
38778.4	135562	2.82		38778.8	125857	2.36		38701.1	130322	1.36		38692.7	51790	8.39		38741	165151	26.81
38785.5	22861	0.48		38788.8	5285	0.1		38709.2	69436	0.72		38697.9	86069	13.95		38750.4	68259	11.08
38793.7	144396	3.01		38794.6	221176	4.14		38715.5	63072	0.66		38706.5	80134	12.99		38756.6	57515	9.34
38800.6	16893	0.35		38811.2	35428	0.66		38725.7	46999	0.49		38715.3	74918	12.14		38764.3	109391	17.76
38809.7	78142	1.63		38823.1	37713	0.71		38741.1	66837	0.7		38731.5	116043	18.81		38776.5	88186	14.32
38818.8	15187	0.32		38829.7	30710	0.58		38751.2	100077	1.04		38738.9	15053	2.44		38785.5	61335	9.96
38827	64190	1.34		38839.1	15337	0.29		38761.5	124418	1.29		38745.7	124453	20.17		38790.5	174362	28.31
38832.9	27068	0.56		38845.7	22056	0.41		38766.7	78889	0.82		38753	35603	5.77		38803.5	188769	30.65
38838.9	32698	0.68		38853.1	60036	1.12		38773.9	87893	0.91		38759.4	102774	16.66		38815.1	120015	19.49
38844.9	23177	0.48		38863.3	50509	0.95		38779	114180	1.19		38770.7	45324	7.35		38828.7	120121	19.5
38854.5	34862	0.73		38867.5	29053	0.54		38794.8	303654	3.16		38783	55351	8.97		38842.1	127885	20.76
38862.4	39640	0.83		38875.1	36889	0.69		38799.6	73174	0.76		38792.8	60470	9.8		38853.3	98849	16.05
38867	15007	0.31		38881.7	78188	1.46		38806.2	35575	0.37		38803.2	71670	11.61		38861.1	59248	9.62
38875.1	59886	1.25		38889.5	47245	0.88		38811	131261	1.37		38812.9	68272	11.06		38868	75730	12.3
38881.5	55760	1.16		38899.7	138343	2.59		38818.1	61440	0.64		38819.2	69277	11.23		38875.1	95894	15.57
38890.5	28621	0.6		38908.8	7649	0.14		38825.1	84871	0.88		38828.5	63148	10.23		38882.3	125188	20.32
38899	129149	2.69		38915.2	25674	0.48		38830	75002	0.78		38833.1	63192	10.24		38890.5	215603	35
38914	45450	0.95		38922.2	6223	0.12		38850.7	39818	0.41		38840.9	54931	8.9		38902.5	161359	26.2
38927.5	48357	1.01		38929.6	32096	0.6		38867	76256	0.79		38851.5	63244	10.25		38911	114774	18.63
38948.3	22506	0.47		38940.7	52983	0.99		38875.7	105368	1.1		38858.8	40498	6.56		38915.9	88094	14.3
38959.2	45866	0.95		38948.1	30984	0.58		38882.1	120476	1.25		38864.8	46285	7.5		38923	26361	4.28
38963.5	11076	0.23		38954.8	72252	1.35		38889.6	69401	0.72		38871.4	89185	14.45		38929.3	106366	17.27
38976.6	52425	1.09		38961.4	55128	1.03		38895.1	13854	0.14		38877.8	48382	7.84		38939.8	50355	8.18
38990.4	63356	1.32		38970.7	42876	0.8		38900.4	158192	1.65		38886.4	71236	11.54		38945.5	73893	12
38995	25103	0.52		38976.2	101939	1.91		38909.3	17577	0.18		38892.1	140428	22.76		38956.8	75975	12.34
39004	106085	2.21		38985.4	34690	0.65		38915.4	85471	0.89		38899	95378	15.46		38965.2	41835	6.79
39011	24848	0.52		38991.5	27226	0.51		38927.3	34165	0.36		38907.7	66899	10.84		38972	153577	24.93
39019	81957	1.71		38999.6	42754	0.8		38937.3	31998	0.33		38919.7	60360	9.78		38980.2	64018	10.39
39024	27943	0.58		39005.5	32446	0.61		38944	63641	0.66		38929	32561	5.28		38985.8	180828	29.36
39034.1	218605	4.55		39017.4	34002	0.64		38962.7	75641	0.79		38933.7	96928	15.71		38996.9	40947	6.65
39040.7	30388	0.63		39029.2	39419	0.74		38970.9	31005	0.32		38945.7	64802	10.5		39003.9	46472	7.54
39049.7	52994	1.1		39034.2	182100	3.41		38978.5	114564	1.19		38953	12748	2.07		39011	78726	12.78
39065.8	101866	2.12		39045.2	38343	0.72		38993.2	70217	0.73		38960.6	68506	11.1		39019.5	92625	15.04
39079.8	82696	1.72		39051.4	9723	0.18		38998.8	34694	0.36		38967.8	43130	6.99		39032	125562	20.39
39086.4	28555	0.59		39061.5	37752	0.71		39009.5	23665	0.25		38974.8	138009	22.37		39037.1	69496	11.28
39092.5	39126	0.81		39074.9	29520	0.55		39019.6	75026	0.78		38984.7	64217	10.41		39045.6	89852	14.59
39100.4	44766	0.93		39082.4	56173	1.05		39035.4	248678	2.59		38991.2	95257	15.44		39057.5	109491	17.78
39106.2	79957	1.66		39089.9	34844	0.65		39043.8	31340	0.33		38997.3	38267	6.2		39063.6	52844	8.58
39118.8	67444	1.4		39096.4	37584	0.7		39049	36481	0.38		39005.9	91996	14.91		39071.7	69221	11.24
39135.4	51019	1.06		39103.5	73160	1.37		39054.1	92341	0.96		39012.5	64699	10.49		39079.7	90920	14.76
39145.4	30936	0.64		39112.1	43311	0.81		39064.3	60739	0.63		39017.4	50198	8.13		39084.9	49924	8.11
39150.4	66370	1.38		39118.6	72269	1.35		39074.7	47234	0.49		39022.3	77899	12.62		39093.8	87326	14.18
39158.2	28246	0.59		39127.4	55344	1.04		39084.2	63647	0.66		39030.9	24376	3.95		39104.9	27766	4.51
39166.8	59988	1.25		39133.7	85351	1.6		39089.5	69612	0.72		39037.6	169374	27.45		39113.6	156132	25.35
39174.8	15007	0.31		39145.9	91754	1.72		39104.6	124453	1.29		39048.6	21427	3.47		39121.1	61499	9.98
39181.3	59366	1.24		39156.1	36269	0.68		39113.3	17855	0.19		39057.6	96631	15.66		39125.9	79331	12.88
39186.8	92519	1.93		39170.6	120650	2.26		39119.6	95509	0.99		39070.4	73084	11.84		39133.3	57422	9.32
39193.8	53132	1.11		39185	198662	3.72		39127.9	22780	0.24		39085.7	33026	5.35		39142.3	46100	7.48
39201.9	88525	1.84		39200.2	101812	1.91		39136.2	64090	0.67		39098.6	68546	11.11		39152.6	155903	25.31
39211.3	57432	1.2		39206	41406	0.78		39143	44279	0.46		39106	12588	2.04		39165.8	84361	13.7
39216.9	45936	0.96		39222.2	13726	0.26		39148.7	187257	1.95		39116.1	55917	9.06		39170.9	142019	23.06
39224.1	31536	0.66		39232.8	43615	0.82		39154.6	87298	0.91		39124.4	60465	9.8		39177	22033	3.58
39232	44050	0.92		39238.5	15985	0.3		39162.6	60810	0.63		39133	38551	6.25		39184.4	63809	10.36
39237.4	39458	0.82		39247.5	30087	0.56		39170.2	131713	1.37		39140.4	58600	9.5		39189	46699	7.58
39252.3	57558	1.2		39251.9	34919	0.65		39175.1	112295	1.17		39152.3	48399	7.84		39198.1	63048	10.24
39265.4	25454	0.53		39260.4	93618	1.75		39181.4	52929	0.55		39166.1	56595	9.17		39202.8	73596	11.95
39272.2	40427	0.84		39274	84239	1.58		39185.7	174150	1.81		39173.1	56638	9.18		39212.4	47310	7.68
39287.4	41431	0.86		39280	29519	0.55		39190.9	40718	0.42		39184.1	83354	13.51		39218	74229	12.05
39300.5	34236	0.71		39288.9	184281	3.45		39200.9	117165	1.22		39198	31388	5.09		39224.4	119826	19.45
39314.1	68998	1.44		39300.7	75548	1.41		39208.5	53787	0.56		39203.4	73451	11.9		39237.4	104130	16.91
39330	49475	1.03		39306.4	32595	0.61		39217	28644	0.3		39215	75220	12.19		39243	36946	6
39334.7	33293	0.69		39317	56536	1.06		39223.4	39475	0.41		39222.6	23118	3.75		39252.3	51051	8.29
39340.9	23757	0.49		39330.4	84832	1.59		39232.6	29338	0.31		39233	58361	9.46		39257.9	55745	9.05
39348.1	72675	1.51		39335.5	27198	0.51		39241.8	28199	0.29		39244.1	47368	7.68		39264.4	14004	2.27
39363.3	40204	0.84		39344.9	100479	1.88		39252.1	67211	0.7		39252.8	47631	7.72		39274.5	93864	15.24
39372.8	30923	0.64		39349.7	52083	0.98		39260.8	84458	0.88		39269.6	57875	9.38		39282.7	23851	3.87
39379.2	55725	1.16		39360.6	60979	1.14		39272.1	54842	0.57		39280.5	61000	9.89		39290.2	129138	20.97
39387.2	49856	1.04		39368.5	38994	0.73		39279	25841	0.27		39289.4	35853	5.81		39295.8	41545	6.75
39394.5	56234	1.17		39373.5	81613	1.53		39286.7	38600	0.4		39303.3	35500	5.75		39301	48013	7.8
39401.1	38116	0.79		39382.1	40637	0.76		39297.8	80724	0.84		39313.5	85071	13.79		39310.1	77884	12.64
39411	113002	2.35		39395	72247	1.35		39308.5	34860	0.36		39318.1	69703	11.3		39324.7	50033	8.12
39417.8	39121	0.81		39401.7	58593	1.1		39316.9	73740	0.77		39328.5	49331	7.99		39336.4	140879	22.87
39429.4	45616	0.95		39411.9	45679	0.86		39331.5	56683	0.59		39341.5	45945	7.45		39342.3	60894	9.89
39438	32715	0.68		39428.5	38827	0.73		39337.3	30566	0.32		39349.6	60167	9.75		39354.5	78655	12.77
39445.3	60180	1.25		39434.9	27511	0.52		39344.8	85592	0.89		39357.6	55036	8.92		39378.8	125750	20.42
39464.7	47335	0.99		39441.9	34217	0.64		39350	28757	0.3		39370.3	34726	5.63		39384.8	93521	15.18
39480.9	54574	1.14		39455.1	49920	0.93		39358.9	50027	0.52		39375.5	49901	8.09		39393.1	64472	10.47
39496.7	54052	1.13		39462	20595	0.39		39365	78595	0.82		39381.1	26999	4.38		39398.9	65116	10.57
39501.9	42222	0.88		39468	111484	2.09		39372.3	102841	1.07		39388.2	66628	10.8		39412.8	151118	24.53
39526.1	123444	2.57		39481.4	56853	1.06		39379.7	120968	1.26		39401.3	35897	5.82		39424.2	84114	13.66
39533.7	89107	1.86		39493.2	60265	1.13		39387.7	70335	0.73		39406.3	34469	5.59		39429.2	44184	7.17
39546.1	38745	0.81		39506.2	35144	0.66		39394.6	43673	0.45		39411.9	61261	9.93		39438.6	53426	8.67
39565.2	21852	0.45		39525.2	63709	1.19		39401.8	45298	0.47		39416.6	48135	7.8		39443.6	43097	7
39579	23286	0.48		39531.6	62688	1.17		39411.2	110393	1.15		39429.8	36366	5.89		39452	34057	5.53
39586.7	21104	0.44		39540.9	66395	1.24		39421.8	86385	0.9		39439.5	44130	7.15		39463.4	43475	7.06
39593	55010	1.15		39546	117792	2.21		39433	45826	0.48		39454.1	27183	4.41		39468.6	48327	7.85
39600.5	48467	1.01		39555.3	77687	1.46		39438.4	93834	0.98		39467.5	67076	10.87		39477.3	72829	11.82
39609.4	33978	0.71		39562	37603	0.7		39446.4	44239	0.46		39473	30656	4.97		39482.8	139096	22.58
39616.8	65731	1.37		39571.7	141926	2.66		39456.5	49845	0.52		39480.7	62197	10.08		39488.9	68514	11.12
39634.9	49971	1.04		39587.8	70360	1.32		39464	28501	0.3		39488	105197	17.05		39498.5	140455	22.8
39647.7	69595	1.45		39601.8	167473	3.14		39468.7	138891	1.44		39498.1	51791	8.39		39509.6	89076	14.46
39653.5	23268	0.48		39609.5	61061	1.14		39482.3	77004	0.8		39504.4	48341	7.83		39516.9	61779	10.03
39661.1	94776	1.97		39615.9	71819	1.35		39496.6	89823	0.93		39511.4	77259	12.52		39524.7	57992	9.42
39666.6	50909	1.06		39623.8	16281	0.3		39501	73849	0.77		39524.7	50771	8.23		39532	89647	14.55
39676.4	52327	1.09		39633.1	66716	1.25		39511.4	78231	0.81		39532.7	91846	14.88		39539.7	39787	6.46
39685.1	37722	0.79		39641.9	27221	0.51		39521.5	30500	0.32		39541.9	28926	4.69		39547.7	70666	11.47
39689.7	42419	0.88		39647.3	119187	2.23		39526.9	72500	0.75		39548.4	58865	9.54		39557.8	80240	13.03
39695	20574	0.43		39662.7	146325	2.74		39534.6	75051	0.78		39557.8	10962	1.78		39563.1	69253	11.24
39703.6	58729	1.22		39669	28522	0.53		39543.5	75205	0.78		39569.4	33947	5.5		39573	50005	8.12
39714.4	42551	0.89		39677.7	79248	1.48		39549.8	124070	1.29		39579	29779	4.83		39577.6	155076	25.18
39727.7	205827	4.29		39686.8	50517	0.95		39562.2	74666	0.78		39584.4	57784	9.36		39584.8	33556	5.45
39743.9	161046	3.35		39693.9	50465	0.95		39569.4	56575	0.59		39598.2	146983	23.82		39596.2	142374	23.12
39751	13365	0.28		39702.3	160399	3		39574.3	51107	0.53		39611.2	79262	12.85		39613	65786	10.68
39758.7	30154	0.63		39712.3	51014	0.96		39587.7	84838	0.88		39617	40344	6.54		39628.2	76179	12.37
39765.2	26671	0.56		39726.7	130561	2.45		39600.5	159315	1.66		39627.9	78420	12.71		39639.6	57598	9.35
39771.7	43768	0.91		39736.4	22228	0.42		39609.8	32143	0.33		39636.5	64724	10.49		39648.3	41451	6.73
39777.7	16590	0.35		39742.8	83424	1.56		39617.4	45046	0.47		39643.3	20762	3.36		39657.3	107512	17.46
39787.1	48631	1.01		39749.9	67096	1.26		39621.7	57166	0.59		39648.1	66472	10.77		39670.4	118369	19.22
39798.6	19342	0.4		39756.6	25510	0.48		39627.3	13869	0.14		39654.9	43920	7.12		39677.9	63237	10.27
39808.2	53057	1.1		39764.7	101147	1.89		39636.3	68556	0.71		39664.4	23411	3.79		39687.8	62383	10.13
39813	28840	0.6		39770.7	16415	0.31		39643.6	16225	0.17		39672.7	43572	7.06		39699.5	64180	10.42
39829.7	28631	0.6		39779.9	35687	0.67		39649.2	72693	0.76		39682.2	27517	4.46		39705.2	71212	11.56
39841.9	29011	0.6		39789.2	72984	1.37		39655.5	23493	0.24		39688.4	26909	4.36		39715.7	104326	16.94
39848.1	103181	2.15		39795	33916	0.64		39664.4	66464	0.69		39701.3	101160	16.39		39721.1	54297	8.82
39855.9	38843	0.81		39802.7	51149	0.96		39675.3	45252	0.47		39715.4	101377	16.43		39728.8	55981	9.09
39870.3	40725	0.85		39809.1	33956	0.64		39687	33572	0.35		39725.7	33285	5.39		39734.3	90816	14.74
39878.8	42657	0.89		39816.6	99571	1.86		39692.1	84685	0.88		39731.6	49774	8.07		39742.5	45432	7.38
39883.5	60948	1.27		39821.8	51398	0.96		39701.2	39118	0.41		39745.9	83473	13.53		39748.3	97219	15.78
39890.9	37274	0.78		39833.6	114303	2.14		39705.7	103490	1.08		39751.9	29907	4.85		39756.9	32083	5.21
39897.1	32403	0.67		39842.7	17382	0.33		39712.3	102751	1.07		39763	85847	13.91		39764.4	46913	7.62
39906.4	46866	0.98		39847.8	229191	4.29		39728.1	167660	1.74		39779.1	79737	12.92		39771.6	74322	12.07
39913.7	1115	0.02		39861.7	91603	1.72		39741	54620	0.57		39794.5	76265	12.36		39777.4	40927	6.64
39920.9	88588	1.84		39875	105788	1.98		39745.7	245942	2.56		39804.7	26786	4.34		39787.3	100676	16.35
39928.3	3059	0.06		39882	27368	0.51		39754.4	51844	0.54		39812.4	101605	16.47		39797.3	40009	6.5
39935.4	16138	0.34		39889.4	111447	2.09		39759.2	30645	0.32		39816.6	33563	5.44		39802.5	105235	17.09
39941.6	15179	0.32		39893.6	48762	0.91		39768.8	65960	0.69		39830.1	115751	18.76		39813.4	51062	8.29
39948.8	45950	0.96		39903.4	105789	1.98		39775.2	54421	0.57		39837	18225	2.95		39826.4	110130	17.88
39962.8	49274	1.03		39918.1	54157	1.01		39787.6	60381	0.63		39842.7	99015	16.05		39832.1	92335	14.99
39971	14570	0.3		39924.9	70122	1.31		39798.6	29174	0.3		39847.7	139513	22.61		39841.6	162768	26.43
39978.7	45687	0.95		39931.4	163939	3.07		39804.8	56456	0.59		39853.7	45601	7.39		39854.4	227674	36.96
39990.6	18857	0.39		39939.5	20701	0.39		39817.4	109193	1.14		39864.1	105650	17.12		39864	60913	9.89
39997.5	233589	4.86		39947.6	125704	2.35		39835.2	175622	1.83		39869.6	50871	8.24		39868.8	37245	6.05
40009.6	16232	0.34		39953.4	47167	0.88		39849.4	192768	2.01		39875	25504	4.13		39878.1	158035	25.66
40015.4	575930	11.99		39962.6	84729	1.59		39854.2	385925	4.01		39880.1	87078	14.11		39892.6	138107	22.42
40024.1	35688	0.74		39968.7	31866	0.6		39864	52122	0.54		39890.2	58496	9.48		39898	39229	6.37
40030.8	25820	0.54		39980.3	79895	1.5		39870.4	58566	0.61		39895.8	63543	10.3		39906.8	92389	15
40038.7	122592	2.55		39997.1	296563	5.55		39879.4	87859	0.91		39903.7	58066	9.41		39916.7	82639	13.42
40057.5	168075	3.5		40002.4	36588	0.69		39887	16699	0.17		39911.4	44896	7.28		39922.2	79789	12.95
40066.1	25840	0.54		40008	17190	0.32		39896	165003	1.72		39918.5	72563	11.76		39933.4	67304	10.93
40075.3	129016	2.69		40015.1	645219	12.08		39904.6	56716	0.59		39931.5	59872	9.7		39940.5	33575	5.45
40085.4	33224	0.69		40037.2	33559	0.63		39913.4	52479	0.55		39939.6	49220	7.98		39948.8	84146	13.66
40095.4	38721	0.81		40045.4	59902	1.12		39919.7	58717	0.61		39948.1	59907	9.71		39961.2	87613	14.22
40102	30844	0.64		40050.4	22448	0.42		39931.4	61089	0.64		39953.9	23568	3.82		39969.7	23862	3.87
40111.7	35136	0.73		40057.5	261430	4.9		39941.8	45622	0.47		39962.4	97722	15.84		39975.4	59970	9.74
40118.3	49462	1.03		40074	59745	1.12		39948	19215	0.2		39973.1	42653	6.91		39983.5	49128	7.98
40123.9	50276	1.05		40082.3	43379	0.81		39954.4	14788	0.15		39983.9	31288	5.07		39997.3	95724	15.54
40131	8374	0.17		40095.2	26550	0.5		39960	51557	0.54		39998.5	79143	12.83		40010.5	36942	6
40138.2	66469	1.38		40105.2	72636	1.36		39967.3	24401	0.25		40014.2	95006	15.4		40016.1	131637	21.37
40147	15895	0.33		40119	100505	1.88		39980.5	109842	1.14		40023.8	49936	8.09		40021.5	125972	20.45
40152.3	60148	1.25		40129.1	29879	0.56		39998.1	1240255	12.9		40032.7	32202	5.22		40028	12750	2.07
40159.6	296608	6.18		40136.6	68359	1.28		40016.6	3366907	35.03		40037.8	35922	5.82		40036.7	37347	6.06
40168.6	23449	0.49		40142	75327	1.41		40023.7	22422	0.23		40045.4	78637	12.74		40045.9	54419	8.84
40178	686329	14.29		40146.6	30364	0.57		40033.8	200252	2.08		40051	44162	7.16		40054.1	82213	13.35
40183.9	93347	1.94		40151.9	15334	0.29		40040.4	314038	3.27		40060.5	64594	10.47		40060	93474	15.18
40193.3	62980	1.31		40159.3	346225	6.48		40057.8	834176	8.68		40074.4	48624	7.88		40071.2	60268	9.78
40202.2	143316	2.98		40165.1	72119	1.35		40064.9	75539	0.79		40083.4	32580	5.28		40087.3	32996	5.36
40214	68397	1.42		40172.2	13641	0.26		40075.5	168598	1.75		40089.7	38956	6.31		40100.1	118976	19.32
40220.2	312201	6.5		40177.9	947726	17.75		40083	31892	0.33		40103.6	130488	21.15		40106.2	76539	12.43
40227.7	73014	1.52		40192.7	50938	0.95		40089.8	119422	1.24		40119.4	118978	19.28		40118.3	247392	40.17
40242.3	33070	0.69		40201	190865	3.57		40096.8	56733	0.59		40131.4	34242	5.55		40126.9	71273	11.57
40255.8	94354	1.96		40219.3	390633	7.32		40103.4	73631	0.77		40137	71434	11.58		40131.5	25024	4.06
40265.3	93250	1.94		40228.4	112728	2.11		40109.3	48783	0.51		40146	45979	7.45		40142.1	112061	18.19
40273.9	59893	1.25		40233.7	66818	1.25		40118.8	79530	0.83		40153.1	40909	6.63		40160.6	308978	50.16
40284.4	92271	1.92		40245.7	57198	1.07		40127.3	47920	0.5		40160.4	211466	34.27		40178	615932	100
40294.6	27162	0.57		40256.8	67529	1.26		40136.4	40254	0.42		40166.9	28782	4.66		40188.8	86283	14.01
40303.3	352620	7.34		40262	57364	1.07		40142.5	143471	1.49		40178.1	617060	100		40193.8	59310	9.63
40321.8	1985301	41.33		40273.8	82815	1.55		40152.3	36315	0.38		40189.7	94830	15.37		40201.1	52266	8.49
40340	4803142	100		40281	29193	0.55		40160.1	1054073	10.97		40195.3	35749	5.79		40207	67081	10.89
40356.4	250348	5.21		40286.9	89503	1.68		40166.1	51396	0.53		40200.3	57624	9.34		40217.1	176495	28.65
40362.1	729769	15.19		40292	32652	0.61		40171.9	79034	0.82		40219.4	205703	33.34		40222	99016	16.08
40380.7	1716063	35.73		40299	21213	0.4		40178.8	2964436	30.84		40228	54365	8.81		40229.8	135184	21.95
40395.6	162791	3.39		40303.6	334673	6.27		40185.4	39423	0.41		40235.9	73497	11.91		40240.5	93188	15.13
40405.4	152637	3.18		40309	13733	0.26		40195.6	147386	1.53		40242.8	49437	8.01		40252.6	90175	14.64
40414.1	36166	0.75		40315.4	50993	0.96		40203	274869	2.86		40251.2	49999	8.1		40261.2	66300	10.76
40422	217004	4.52		40321.9	2352210	44.06		40212.5	26066	0.27		40258.9	54337	8.81		40269.5	61689	10.02
40438.5	127285	2.65		40331.7	21367	0.4		40220.4	975092	10.14		40266	47929	7.77		40275.3	98929	16.06
40449.9	35914	0.75		40340	5339165	100		40234.5	157170	1.64		40273.6	25349	4.11		40286.3	105729	17.17
40463.6	29681	0.62		40350.1	67076	1.26		40248.2	131593	1.37		40285.5	107815	17.47		40291.9	90011	14.61
40471.2	20881	0.43		40356.4	255618	4.79		40256.6	60261	0.63		40301.6	69264	11.22		40302.5	36529	5.93
40476	25890	0.54		40362.6	648418	12.14		40265.2	132776	1.38		40320.2	114814	18.61		40317.7	58122	9.44
40482.7	93899	1.95		40380.9	1820784	34.1		40271.3	139551	1.45		40328.1	12324	2		40325.5	60567	9.83
40492	13143	0.27		40396.2	238541	4.47		40276.2	44749	0.47		40339.1	155738	25.24		40331.8	53147	8.63
40499.4	59057	1.23		40405.8	133824	2.51		40288	212936	2.22		40350.3	24496	3.97		40338.2	61567	10
40509.9	23818	0.5		40420.6	207049	3.88		40299.1	77803	0.81		40362.2	80345	13.02		40349.4	49360	8.01
40515.7	98989	2.06		40437.9	175992	3.3		40304.6	591972	6.16		40371.2	38524	6.24		40356.5	36207	5.88
40529.9	45277	0.94		40450.5	83534	1.56		40312.8	62875	0.65		40377.1	128310	20.79		40365.6	87518	14.21
40542.3	16716	0.35		40456	26365	0.49		40322.7	3491355	36.32		40384.7	92996	15.07		40377.9	97335	15.8
40550.1	15399	0.32		40464.3	80815	1.51		40330.6	2539	0.03		40390.9	61572	9.98		40385.1	81789	13.28
40557	65015	1.35		40481.3	216189	4.05		40340.9	9612569	100		40401.7	56209	9.11		40394.3	104458	16.96
40572.2	103760	2.16		40490	20653	0.39		40346	78579	0.82		40414.4	31552	5.11		40401.8	42303	6.87
40578.8	14406	0.3		40499.7	68933	1.29		40351.5	101900	1.06		40421.2	33547	5.44		40410.7	57682	9.37
40587.2	45554	0.95		40505.6	31180	0.58		40356.8	540484	5.62		40427.1	37223	6.03		40420.1	49961	8.11
40592.7	25554	0.53		40511.7	24467	0.46		40364.9	933382	9.71		40435.6	16233	2.63		40436.6	105649	17.15
40602.4	27805	0.58		40520.4	40066	0.75		40381.5	2256187	23.47		40444.5	56340	9.13		40449.4	112059	18.19
40607.4	30198	0.63		40529.3	19999	0.37		40396	401203	4.17		40455.1	37807	6.13		40455.9	67707	10.99
40622	25773	0.54		40541.4	44647	0.84		40406.6	132505	1.38		40461.9	113248	18.35		40463.5	57964	9.41
40629	13860	0.29		40548.8	22470	0.42		40420.9	215477	2.24		40468.6	19196	3.11		40471.2	101019	16.4
40634.1	60896	1.27		40558	39756	0.74		40433.3	98729	1.03		40477.3	75424	12.22		40476.5	84772	13.76
40641.9	40194	0.84		40566.1	40233	0.75		40437.5	97736	1.02		40484.7	59460	9.64		40484.3	90729	14.73
40656	81256	1.69		40573.6	58120	1.09		40445.8	63382	0.66		40491.1	57553	9.33		40490.4	78244	12.7
40661.1	159313	3.32		40580.9	42754	0.8		40452.6	25522	0.27		40500.6	57365	9.3		40499.2	100804	16.37
40669.5	20513	0.43		40590.3	115314	2.16		40458.2	29544	0.31		40509.4	37309	6.05		40516.4	174615	28.35
40679.3	21424	0.45		40606.2	63850	1.2		40466.2	59189	0.62		40517	151126	24.49		40521.6	46550	7.56
40694.6	59850	1.25		40615.1	36504	0.68		40481.3	173955	1.81		40531.7	48370	7.84		40533.2	76910	12.49
40705.1	42588	0.89		40621	48239	0.9		40487.7	60630	0.63		40544	115540	18.72		40546.2	104823	17.02
40710.4	54405	1.13		40628	52035	0.97		40494.1	57218	0.6		40549.3	21103	3.42		40552.3	86783	14.09
40716.2	32698	0.68		40637.2	63839	1.2		40500.9	189332	1.97		40559.3	63062	10.22		40561	19562	3.18
40724	27644	0.58		40644.8	70880	1.33		40511.8	42292	0.44		40565.9	35480	5.75		40568.9	176657	28.68
40731.1	83907	1.75		40654.4	34723	0.65		40518.1	115633	1.2		40571.9	50063	8.11		40575	21000	3.41
40741.4	38328	0.8		40661.4	156137	2.92		40525.7	34704	0.36		40589.6	64378	10.43		40579.7	48257	7.83
40746.9	96365	2.01		40672.5	39872	0.75		40533.2	95707	1		40601	34901	5.66		40584.8	61278	9.95
40754.9	31019	0.65		40678.1	78240	1.47		40547.6	46140	0.48		40607.1	55653	9.02		40598	79104	12.84
40764.6	32284	0.67		40687.2	124349	2.33		40564.7	78366	0.82		40614.4	64422	10.44		40609.3	91769	14.9
40772.1	29537	0.61		40691.7	64250	1.2		40573.8	159375	1.66		40622.8	58493	9.48		40619.1	57760	9.38
40779.1	55547	1.16		40704.7	72041	1.35		40582.2	25716	0.27		40631.1	38316	6.21		40625.5	65312	10.6
40788.1	44425	0.92		40716	37797	0.71		40590.9	104447	1.09		40639	62978	10.21		40632.6	119704	19.43
40796.3	94150	1.96		40721	20268	0.38		40597.7	37161	0.39		40644.4	42463	6.88		40647.8	113005	18.35
40802.8	72935	1.52		40730.4	26459	0.5		40605	36487	0.38		40655.9	85266	13.82		40660.9	69667	11.31
40809.5	39958	0.83		40735	20710	0.39		40610	144053	1.5		40665.7	57533	9.32		40667.2	56646	9.2
40817.9	40508	0.84		40739.6	22633	0.42		40620.3	80187	0.83		40672.7	104225	16.89		40672	75271	12.22
40826	39439	0.82		40747	79111	1.48		40626.5	60531	0.63		40682.7	97111	15.74		40678.7	74880	12.16
40831.9	26726	0.56		40756.2	20517	0.38		40634.6	35610	0.37		40690.3	53035	8.59		40687.8	91937	14.93
40838.3	32599	0.68		40762.8	50548	0.95		40643.3	48215	0.5		40702.5	103564	16.78		40696	51227	8.32
40844	28742	0.6		40768	31480	0.59		40648.8	30257	0.31		40709.1	64316	10.42		40704.2	99597	16.17
40853.3	51581	1.07		40777.5	31059	0.58		40653.6	44849	0.47		40720.2	74670	12.1		40714.3	58272	9.46
40860.9	52021	1.08		40784.6	34924	0.65		40662.3	132231	1.38		40731.8	35020	5.68		40720.1	37574	6.1
40868.8	58609	1.22		40794.9	51879	0.97		40669	39612	0.41		40737.8	52930	8.58		40728.9	80278	13.03
40878.9	33331	0.69		40803.1	61446	1.15		40677.2	73954	0.77		40745.7	19876	3.22		40737.3	28268	4.59
40887.2	68895	1.43		40811.6	41864	0.78		40683.1	35875	0.37		40757.7	35267	5.72		40744.3	64253	10.43
40893.7	29171	0.61		40818.7	63094	1.18		40691.9	94481	0.98		40769.5	63840	10.35		40752.3	24614	4
40904.2	57711	1.2		40827.7	34828	0.65		40698.1	102777	1.07		40774	28025	4.54		40757.3	32238	5.23
40909.4	60179	1.25		40832.8	70907	1.33		40705.2	52278	0.54		40786.3	29208	4.73		40762.3	76293	12.39
40920.5	60656	1.26		40846.3	22837	0.43		40710.9	38848	0.4		40798.5	27402	4.44		40771.7	61097	9.92
40924.7	52929	1.1		40852.6	75342	1.41		40715.7	41620	0.43		40807	24957	4.04		40778.9	79424	12.9
40937.8	48092	1		40862.8	28215	0.53		40720.9	15721	0.16		40816.7	55733	9.03		40786.2	32469	5.27
40950.3	19595	0.41		40869.4	43370	0.81		40730	51294	0.53		40823.4	50318	8.15		40793	109351	17.75
40956.8	27823	0.58		40879.8	60654	1.14		40735.5	50266	0.52		40833.9	114813	18.61		40804	30259	4.91
40961.5	20550	0.43		40886.9	33161	0.62		40739.9	37895	0.39		40846.3	20468	3.32		40808.9	97407	15.81
40970.8	63505	1.32		40893.7	148949	2.79		40747.5	54857	0.57		40852.2	90321	14.64		40819	75302	12.23
40987.1	72910	1.52		40908.9	106672	2		40755.3	46057	0.48		40859.7	17489	2.83		40825.1	136556	22.17
40999.6	12724	0.26		40920.8	28004	0.52		40763	48793	0.51		40869.6	55764	9.04		40835.7	128641	20.89
41008.6	32901	0.68		40927.2	24840	0.47		40770.4	41283	0.43		40874.8	30250	4.9		40846.4	65567	10.65
41017.4	15431	0.32		40936.2	96572	1.81		40776.4	48140	0.5		40885.4	45891	7.44		40853.9	135027	21.92
41025.2	45975	0.96		40943	16693	0.31		40782.3	32753	0.34		40896.7	55035	8.92		40863	57197	9.29
41032.9	35665	0.74		40950.7	53947	1.01		40793.2	22298	0.23		40902	25278	4.1		40870.5	49367	8.01
41038.4	48222	1		40964.7	71758	1.34		40798.5	121320	1.26		40908.7	23736	3.85		40876	85692	13.91
41042.7	53721	1.12		40970.3	92405	1.73		40810.5	56070	0.58		40914.2	19864	3.22		40882.5	48769	7.92
41049.5	51192	1.07		40978.1	45490	0.85		40825.3	64770	0.67		40922.7	45322	7.34		40891.4	58307	9.47
41061.1	54679	1.14		40986.4	167697	3.14		40830.6	97453	1.01		40929.9	14365	2.33		40910.5	43092	7
41076.6	82466	1.72		40995.4	33699	0.63		40835.6	29236	0.3		40937.6	62848	10.19		40924.4	39999	6.49
41089.3	37421	0.78		41002.9	39393	0.74		40842.2	24260	0.25		40944.9	29284	4.75		40930.4	24118	3.92
41097.5	75966	1.58		41010.8	41835	0.78		40850.4	126866	1.32		40951.8	87914	14.25		40935.8	108444	17.61
41105	37072	0.77		41019.5	36709	0.69		40856	23833	0.25		40963	50875	8.24		40952.4	67781	11
41112.9	17279	0.36		41028.6	62118	1.16		40868.1	60145	0.63		40972	85405	13.84		40957	82668	13.42
41123.6	38683	0.81		41036.5	35369	0.66		40881.3	92187	0.96		40984.6	87558	14.19		40970.1	155018	25.17
41139.2	65221	1.36		41043	78329	1.47		40894.5	128592	1.34		40994.3	40438	6.55		40985.4	127850	20.76
41153.5	40646	0.85		41049.3	15916	0.3		40913.3	78818	0.82		40999.3	44517	7.21		41001	65425	10.62
41162	31010	0.65		41058.8	60312	1.13		40921.5	48283	0.5		41010.7	27571	4.47		41007.3	35450	5.76
41167.3	68067	1.42		41067.2	26613	0.5		40928	45829	0.48		41017.4	30032	4.87		41019.6	52335	8.5
41184.3	52056	1.08		41079.1	91867	1.72		40935.3	49750	0.52		41025.9	46159	7.48		41037	70051	11.37
41197.2	60982	1.27		41097	154656	2.9		40942	64535	0.67		41031	17451	2.83		41049.6	57764	9.38
41203	32528	0.68		41113.1	88398	1.66		40954.9	114594	1.19		41035.9	24428	3.96		41061.5	50316	8.17
41211.3	54976	1.14		41124	43189	0.81		40961.4	35670	0.37		41043.4	41241	6.68		41071.1	29668	4.82
41221.9	51617	1.07		41131.2	68809	1.29		40969.5	104272	1.08		41050.3	72595	11.76		41077.3	79904	12.97
41230.1	26537	0.55		41138.5	60169	1.13		40980.5	61193	0.64		41058.7	7208	1.17		41083.4	51547	8.37
41238.8	37163	0.77		41143.9	44477	0.83		40986.1	185642	1.93		41066.5	64472	10.45		41088.4	35199	5.71
41247.7	25122	0.52		41148.8	29589	0.55		40999.6	108579	1.13		41071.6	22615	3.66		41095.6	78203	12.7
41254.6	35212	0.73		41158	74855	1.4		41014.3	84875	0.88		41083.5	50360	8.16		41102	34802	5.65
41265.2	48856	1.02		41163	81636	1.53		41032.2	42554	0.44		41098.5	85856	13.91		41110.3	106593	17.31
41271.7	53382	1.11		41174.2	49203	0.92		41045.4	59789	0.62		41104.3	37892	6.14		41118.4	30080	4.88
41280.5	18502	0.39		41180.9	35952	0.67		41050	32499	0.34		41113	44603	7.23		41124	128959	20.94
41287.3	26075	0.54		41186	62963	1.18		41061.3	131168	1.36		41123.6	32479	5.26		41129.5	24364	3.96
41296	32389	0.67		41198.3	46172	0.86		41072	53642	0.56		41132.8	17680	2.87		41136.5	63066	10.24
41304.1	87631	1.82		41212	18331	0.34		41077.4	140117	1.46		41138.1	84686	13.72		41145.3	34375	5.58
41312.1	46559	0.97		41218.9	137886	2.58		41089.2	65363	0.68		41145.5	33313	5.4		41151.3	48161	7.82
41317.9	76397	1.59		41233.3	78076	1.46		41098.7	163094	1.7		41153.1	21716	3.52		41157.7	97144	15.77
41324.2	59641	1.24		41237.6	60188	1.13		41103.8	28162	0.29		41161.7	51441	8.34		41165.4	58443	9.49
41330.6	16768	0.35		41245	66430	1.24		41110.9	19665	0.2		41167.1	55844	9.05		41173.5	105153	17.07
41339.4	46950	0.98		41252.2	70591	1.32		41117.2	38677	0.4		41183.1	55216	8.95		41189.1	83368	13.54
41357.9	21384	0.45		41261.7	93619	1.75		41124.1	131851	1.37		41189.9	56538	9.16		41203.3	106122	17.23
41370.3	29761	0.62		41274.3	58387	1.09		41132.2	36155	0.38		41196.1	29193	4.73		41217.6	90804	14.74
41376.6	35618	0.74		41281.3	37868	0.71		41140.8	94388	0.98		41205.4	92909	15.06		41228.5	62680	10.18
41383	145973	3.04		41287.5	82918	1.55		41150.7	25027	0.26		41220.2	69669	11.29		41240.3	83212	13.51
41392.6	11646	0.24		41303	42072	0.79		41158.3	59517	0.62		41233.4	43638	7.07		41246.8	74538	12.1
41400.2	220413	4.59		41309.2	59499	1.11		41166.4	76059	0.79		41239.7	63325	10.26		41254	60150	9.77
41411	20718	0.43		41318	100768	1.89		41174.3	52996	0.55		41248.9	60162	9.75		41259.5	128928	20.93
41415.8	54234	1.13		41326	13362	0.25		41182	85950	0.89		41254.4	70269	11.39		41270.3	105761	17.17
41425.1	41296	0.86		41336.4	62778	1.18		41186.6	90664	0.94		41262.9	40829	6.62		41274.6	86342	14.02
41434.9	67396	1.4		41346.8	48286	0.9		41195	119224	1.24		41270.9	92908	15.06		41288.2	124005	20.13
41442.7	19678	0.41		41351.4	48623	0.91		41204.8	65699	0.68		41279.8	37312	6.05		41302.9	125595	20.39
41454.7	16330	0.34		41367.7	55213	1.03		41213	28581	0.3		41287.2	63132	10.23		41321.4	110142	17.88
41472.5	25825	0.54		41375	12020	0.23		41220.8	59282	0.62		41295.3	38031	6.16		41336	70891	11.51
41482	30291	0.63		41382.6	77248	1.45		41227.5	44383	0.46		41299.9	45835	7.43		41341.1	148796	24.16
41487.8	26389	0.55		41392.8	14414	0.27		41237.9	55345	0.58		41306.2	46502	7.54		41348.8	59483	9.66
41493.7	83912	1.75		41401.2	176038	3.3		41244.8	103951	1.08		41312.4	31847	5.16		41364	64674	10.5
41507	14654	0.31		41419.8	74348	1.39		41255.2	94968	0.99		41320.3	56295	9.12		41371.7	11813	1.92
41513.1	35432	0.74		41426	25894	0.48		41268.4	50809	0.53		41329.6	7892	1.28		41379.6	178331	28.95
41522.8	72412	1.51		41436.9	97459	1.83		41272.7	77246	0.8		41336.9	81406	13.19		41390	46099	7.48
41529.9	79394	1.65		41455.6	39529	0.74		41284.9	48446	0.5		41351.7	41060	6.65		41396.3	120988	19.64
41537.8	36089	0.75		41462.5	36382	0.68		41298.6	135191	1.41		41367.4	46275	7.5		41401.1	82501	13.39
41545.7	115687	2.41		41474.5	40742	0.76		41307.8	61320	0.64		41371.6	47889	7.76		41411.5	102576	16.65
41553.9	35556	0.74		41480.7	55242	1.03		41312.7	32297	0.34		41377.9	40047	6.49		41424	254448	41.31
41562.2	41704	0.87		41492.9	74839	1.4		41322.8	54181	0.56		41384	55853	9.05		41431.8	57391	9.32
41575	16073	0.33		41502	19840	0.37		41331.3	25838	0.27		41393.6	9957	1.61		41439	151401	24.58
41580	125686	2.62		41509.2	100192	1.88		41338.4	64358	0.67		41400.7	56485	9.15		41451.7	31153	5.06
41597.3	41960	0.87		41514.7	26945	0.5		41343.4	63155	0.66		41413.8	71705	11.62		41457.7	20869	3.39
41609.8	61324	1.28		41520.4	42970	0.8		41349.7	20366	0.21		41418.6	61537	9.97		41468.2	63429	10.3
41618.3	56115	1.17		41524.8	52991	0.99		41355	25211	0.26		41427.2	62753	10.17		41485	176801	28.7
41623.4	41654	0.87		41541.6	70707	1.32		41360.4	15241	0.16		41433.7	74363	12.05		41499	87817	14.26
41639.4	53899	1.12		41545.7	62905	1.18		41368.6	74662	0.78		41440	56110	9.09		41507.2	33743	5.48
41651.7	25795	0.54		41558.6	74666	1.4		41374.4	26793	0.28		41455.9	52375	8.49		41513.2	97941	15.9
41657.7	52843	1.1		41567	9393	0.18		41382.6	42987	0.45		41468.3	35406	5.74		41523.6	38963	6.33
41665.3	59869	1.25		41573.3	90134	1.69		41389.8	32861	0.34		41472.6	70698	11.46		41530.6	86070	13.97
41677.3	18688	0.39		41581.4	71694	1.34		41395.6	41452	0.43		41484.8	149968	24.3		41537.5	47476	7.71
41685.3	45262	0.94		41588	63571	1.19		41402.2	36534	0.38		41500	91785	14.87		41544.8	68082	11.05
41695.1	37784	0.79		41597.7	67783	1.27		41407.7	42438	0.44		41514.9	98569	15.97		41553.8	34551	5.61
41703.1	40566	0.84		41602.9	92991	1.74		41419.5	85643	0.89		41532.3	76643	12.42		41560.4	50688	8.23
41710.4	46842	0.98		41617.6	58783	1.1		41424.6	38897	0.4		41544.9	77289	12.53		41567.8	27319	4.44
41726	28659	0.6		41622.5	47938	0.9		41437	55432	0.58		41553.2	22159	3.59		41575.3	124983	20.29
41731.4	9464	0.2		41633.5	41688	0.78		41444.4	35450	0.37		41561.7	70711	11.46		41581.5	19206	3.12
41736.7	10641	0.22		41638.8	35810	0.67		41451	19953	0.21		41571	12720	2.06		41589.6	69931	11.35
41744.9	87569	1.82		41646.5	44462	0.83		41456.8	51042	0.53		41576.4	83308	13.5		41606.3	85299	13.85
41753	11963	0.25		41651.6	42647	0.8		41462.3	41974	0.44		41585.9	42638	6.91		41620.1	60863	9.88
41760.7	39989	0.83		41664.7	139972	2.62		41475.3	59329	0.62		41599.4	110491	17.91		41625	11215	1.82
41772.8	17625	0.37		41679.9	58552	1.1		41480.3	94023	0.98		41606.7	35708	5.79		41636	39205	6.37
41779.3	88094	1.83		41687.2	50706	0.95		41494.7	92564	0.96		41615.6	58102	9.42		41643.4	33372	5.42
41791	95772	1.99		41691.7	25311	0.47		41502	13998	0.15		41621.3	32389	5.25		41650.6	44584	7.24
41799.6	37069	0.77		41706.2	43282	0.81		41510.5	61726	0.64		41630.1	29143	4.72		41658.4	64807	10.52
41806	116575	2.43		41712.7	56946	1.07		41520.2	65457	0.68		41637.8	11095	1.8		41665.1	136032	22.09
41821.2	88423	1.84		41722.4	58075	1.09		41526.5	70133	0.73		41646.2	37756	6.12		41679.2	108571	17.63
41831.7	35196	0.73		41729.5	39452	0.74		41532.7	27648	0.29		41653.1	30942	5.01		41690	71758	11.65
41837.6	109703	2.28		41734.5	41061	0.77		41541	40043	0.42		41662.4	94141	15.26		41695.9	42546	6.91
41847.4	44454	0.93		41745.4	51339	0.96		41552.3	46924	0.49		41669.5	50302	8.15		41707.7	84235	13.68
41852.4	52991	1.1		41751.6	55023	1.03		41561.8	99685	1.04		41678.6	81797	13.26		41714.4	44121	7.16
41862.1	41486	0.86		41760.5	62002	1.16		41576.9	163492	1.7		41685.8	29951	4.85		41719	55705	9.04
41872.5	54226	1.13		41765.4	67067	1.26		41582.6	168326	1.75		41694.9	73760	11.95		41726.7	77752	12.62
41880.1	15089	0.31		41780.9	78159	1.46		41590.2	48796	0.51		41702.5	35282	5.72		41734.2	61367	9.96
41891.8	15601	0.32		41789.3	61131	1.14		41598.9	69628	0.72		41709.9	77021	12.48		41741.9	83355	13.53
41899.9	53903	1.12		41797.5	95918	1.8		41608.1	31390	0.33		41715.7	32933	5.34		41748	31704	5.15
41909	17511	0.36		41806.5	75427	1.41		41615.4	109843	1.14		41725.4	43736	7.09		41756.7	38620	6.27
41915	23566	0.49		41814.3	36491	0.68		41622.9	62563	0.65		41734.5	40101	6.5		41768.7	35115	5.7
41920.3	37111	0.77		41826.4	49406	0.93		41630.5	34307	0.36		41743.5	52774	8.55		41776.2	113619	18.45
41931	34875	0.73		41830.5	67185	1.26		41636	149364	1.55		41762.2	49725	8.06		41787.4	115247	18.71
41939.9	44351	0.92		41849.2	98527	1.85		41640.9	89798	0.93		41767.2	38317	6.21		41796.9	122622	19.91
41945.7	44805	0.93		41854.3	35352	0.66		41652.4	49587	0.52		41775	40997	6.64		41804.9	98087	15.92
41956	30904	0.64		41867.6	55187	1.03		41658.5	116652	1.21		41780	16283	2.64		41810.5	86397	14.03
41963.2	19127	0.4		41871.6	43359	0.81		41666.1	133662	1.39		41788.4	57877	9.38		41820.6	131063	21.28
41968.5	54766	1.14		41882	37535	0.7		41674.2	70644	0.73		41798.9	87024	14.1		41830.3	33067	5.37
41973.5	27783	0.58		41892.3	24609	0.46		41681.4	51201	0.53		41805.7	35210	5.71		41837.7	78240	12.7
41980.5	14479	0.3		41902.6	28703	0.54		41690.5	24797	0.26		41813.8	93284	15.12		41843	29395	4.77
41987.9	33281	0.69		41909	9569	0.18		41704	54147	0.56		41824.4	29033	4.7		41850.7	66313	10.77
41996.4	40968	0.85		41915.3	25041	0.47		41713.5	66902	0.7		41831	48397	7.84		41866.2	89379	14.51
42007	31430	0.65		41920.1	89359	1.67		41719.1	33125	0.34		41837	6568	1.06		41872.4	80572	13.08
42021.4	31452	0.65		41927.3	67600	1.27		41724.4	35063	0.36		41847.1	33849	5.49		41880.4	120057	19.49
42037.7	153729	3.2		41934.8	51890	0.97		41728.9	195878	2.04		41853	31174	5.05		41887.7	59941	9.73
42048.7	21934	0.46		41944	161113	3.02		41745.8	207973	2.16		41858.8	14893	2.41		41896.8	113215	18.38
42055.3	51836	1.08		41949	29312	0.55		41754.5	34366	0.36		41864.7	43030	6.97		41905.7	32477	5.27
42064.2	77025	1.6		41959.6	94485	1.77		41763	87596	0.91		41871.2	21472	3.48		41915.5	79687	12.94
42073.9	27001	0.56		41967.5	86245	1.62		41773.4	11521	0.12		41882.1	84268	13.66		41924.8	99064	16.08
42082.1	72635	1.51		41976.2	53342	1		41781.6	87290	0.91		41894.8	50126	8.12		41940	140947	22.88
42089.2	30959	0.64		41985	87649	1.64		41792	76991	0.8		41900.3	63609	10.31		41947	49949	8.11
42105.1	93541	1.95		41994	58742	1.1		41798.7	99758	1.04		41914.8	31736	5.14		41957.7	59901	9.73
42114.5	49280	1.03		42001.2	33670	0.63		41807.7	124181	1.29		41923	51037	8.27		41965.3	105966	17.2
42124	133519	2.78		42010.1	31242	0.59		41815.3	75028	0.78		41931.4	46178	7.48		41980.8	130471	21.18
42133.1	45649	0.95		42015.8	41515	0.78		41823.3	92655	0.96		41940.1	66170	10.72		41996.1	172636	28.03
42143.3	66526	1.39		42023.9	42545	0.8		41827.9	61379	0.64		41947	20295	3.29		42001	36385	5.91
42149.9	28506	0.59		42031.2	42966	0.8		41833.5	78150	0.81		41957.1	67402	10.92		42011	84471	13.71
42157.7	37288	0.78		42037.3	102313	1.92		41840.2	69045	0.72		41969.8	94971	15.39		42017.4	31911	5.18
42167.5	99321	2.07		42041.6	57328	1.07		41851	107868	1.12		41978.1	36429	5.9		42026.9	148091	24.04
42174.9	23181	0.48		42048.6	19672	0.37		41856.7	57631	0.6		41985	97533	15.81		42034.5	19966	3.24
42183.2	66880	1.39		42057.2	78313	1.47		41879	40335	0.42		41997.6	83375	13.51		42043.7	141497	22.97
42189.5	47012	0.98		42072.4	79672	1.49		41884.6	29891	0.31		42003.6	40460	6.56		42049.2	60418	9.81
42197.1	51566	1.07		42088.5	88776	1.66		41899.5	61751	0.64		42011.1	32278	5.23		42060.9	110496	17.94
42206.2	40538	0.84		42106.4	91398	1.71		41908.5	49464	0.51		42017.4	61909	10.03		42075.7	94751	15.38
42212.3	69423	1.45		42121	35366	0.66		41917.6	35783	0.37		42027	53311	8.64		42090.4	108822	17.67
42219.4	18000	0.37		42125.9	130179	2.44		41929.2	91245	0.95		42034.6	54964	8.91		42099	26816	4.35
42226.5	56049	1.17		42133.4	41335	0.77		41944.9	159918	1.66		42046.5	39057	6.33		42104	125703	20.41
42241.3	21445	0.45		42144.6	66844	1.25		41951.6	39473	0.41		42054	11251	1.82		42110.6	17742	2.88
42251.6	46210	0.96		42153.2	13648	0.26		41959	60129	0.63		42064.4	50640	8.21		42120.9	99652	16.18
42262	31078	0.65		42158.9	35569	0.67		41968.9	185967	1.93		42073.9	44659	7.24		42134.1	39854	6.47
42270.2	102876	2.14		42164.2	36593	0.69		41978.5	66430	0.69		42083.6	79525	12.89		42139.4	89764	14.57
42282.2	30829	0.64		42169.7	26986	0.51		41987.1	110712	1.15		42089	51205	8.3		42154.6	73364	11.91
42287.2	133251	2.77		42177.8	33642	0.63		41997.9	106068	1.1		42098.3	30166	4.89		42163.2	78140	12.69
42293.1	21809	0.45		42189.3	127353	2.39		42009.2	38915	0.4		42107.1	48079	7.79		42171.6	96903	15.73
42302.1	60051	1.25		42202.5	42324	0.79		42015.7	93729	0.98		42113	16636	2.7		42180.6	25353	4.12
42308.6	65896	1.37		42208.4	54822	1.03		42021.8	61092	0.64		42126.1	57343	9.29		42186.2	92395	15
42322	26469	0.55		42213.8	118765	2.22		42029.3	103321	1.07		42132.2	33249	5.39		42191	31272	5.08
42328.6	73066	1.52		42223.7	26671	0.5		42037.3	72324	0.75		42137.5	31901	5.17		42201.9	45162	7.33
42335.6	11508	0.24		42229.6	127201	2.38		42046.4	106707	1.11		42146.3	43844	7.11		42207.4	31321	5.09
42345.3	141564	2.95		42234	54233	1.02		42056	5983	0.06		42153.6	34078	5.52		42213.5	21885	3.55
42350	30501	0.64		42246.7	38814	0.73		42064.3	65716	0.68		42160.2	10389	1.68		42222.5	100904	16.38
42358.9	29230	0.61		42256.5	46305	0.87		42076.7	109856	1.14		42167.2	89356	14.48		42235	59035	9.58
42366.2	48304	1.01		42263	54644	1.02		42091.1	108854	1.13		42171.9	50675	8.21		42246.1	52400	8.51
42374.5	36217	0.75		42270.3	79946	1.5		42107.6	79608	0.83		42178	23133	3.75		42260.1	41856	6.8
42382	13195	0.27		42277.3	32479	0.61		42120.7	22554	0.23		42184	84825	13.75		42264.8	36265	5.89
42389.6	52245	1.09		42287.5	154449	2.89		42125.7	87603	0.91		42200.1	36031	5.84		42277.7	158673	25.76
42397.1	31140	0.65		42303.1	70432	1.32		42131.4	64884	0.67		42207	34088	5.52		42290.6	71179	11.56
42407.4	30877	0.64		42312.5	64215	1.2		42139.2	52148	0.54		42214.2	34250	5.55		42302	62686	10.18
42417	70078	1.46		42316.5	47028	0.88		42146.6	38647	0.4		42221.3	52706	8.54		42310.7	35364	5.74
42426.8	28455	0.59		42324.1	30566	0.57		42156.7	41990	0.44		42231.4	51616	8.36		42315.6	55752	9.05
42433.5	35395	0.74		42330	115804	2.17		42163.5	18898	0.2		42237.1	34978	5.67		42323.1	63964	10.38
42439.6	43277	0.9		42338.9	77902	1.46		42168.2	118976	1.24		42242	16034	2.6		42328.9	30787	5
42452.8	41262	0.86		42345.5	18755	0.35		42173.1	32375	0.34		42248.5	60241	9.76		42334.5	71612	11.63
42466.2	48925	1.02		42352.7	75882	1.42		42180.8	60952	0.63		42257.4	19801	3.21		42341.1	109256	17.74
42472.4	56781	1.18		42361.7	14755	0.28		42188	50135	0.52		42264.4	43904	7.11		42348.4	96959	15.74
42487.8	69109	1.44		42371	62114	1.16		42196.7	52693	0.55		42273.8	22629	3.67		42355.6	95691	15.54
42503.5	147436	3.07		42382.6	36880	0.69		42203.3	41845	0.44		42285.5	44326	7.18		42368.1	120169	19.51
42509.5	39122	0.81		42390.4	85341	1.6		42209.9	75404	0.78		42299.5	39125	6.34		42376.3	60719	9.86
42516.9	38583	0.8		42400.5	45271	0.85		42225.5	50651	0.53		42305.3	36328	5.89		42385.3	70849	11.5
42523.4	17426	0.36		42408.5	86032	1.61		42229.9	94972	0.99		42311.1	30298	4.91		42391.3	97583	15.84
42535.7	45632	0.95		42414	13095	0.25		42236.5	17324	0.18		42322.3	34036	5.52		42399.8	163508	26.55
42549.5	87116	1.81		42419.8	40580	0.76		42242.6	27000	0.28		42329.3	107611	17.44		42407.3	74715	12.13
42554.6	68084	1.42		42424.9	53372	1		42249.7	57298	0.6		42339.1	31222	5.06		42412.9	139519	22.65
42565.3	64126	1.34		42430.3	20264	0.38		42259.5	44815	0.47		42346	55811	9.04		42422.4	60630	9.84
42581.1	83827	1.75		42436.3	89338	1.67		42266.9	73606	0.77		42353.5	54754	8.87		42429.2	124463	20.21
42589.3	34638	0.72		42441.7	66917	1.25		42273.5	65308	0.68		42360.8	46330	7.51		42441	66608	10.81
42598.6	60552	1.26		42453.2	39585	0.74		42286.9	110100	1.15		42370.8	114056	18.48		42446.9	67344	10.93
42614.1	43527	0.91		42459.9	46724	0.88		42295.9	12150	0.13		42377.2	23813	3.86		42452.8	70720	11.48
42624	17851	0.37		42472.4	57104	1.07		42302.9	53099	0.55		42388.3	85456	13.85		42461.9	88509	14.37
42633.7	119101	2.48		42478	21597	0.4		42311.1	38183	0.4		42396	20745	3.36		42468.4	61145	9.93
42640.1	53792	1.12		42487.3	69508	1.3		42315.8	31373	0.33		42402.5	55309	8.96		42478.3	51049	8.29
42647	94381	1.96		42500	26149	0.49		42328.5	102382	1.07		42411.3	76191	12.35		42484.6	36712	5.96
42655	26661	0.56		42505	201571	3.78		42336.6	56387	0.59		42420.5	38181	6.19		42493.8	110847	18
42663.1	64666	1.35		42512.1	35973	0.67		42345.7	90209	0.94		42430.4	30675	4.97		42500.1	120325	19.54
42668.7	12567	0.26		42517.5	56420	1.06		42351.1	101778	1.06		42437.6	63895	10.35		42516.4	103942	16.88
42675.7	37144	0.77		42522.3	52920	0.99		42364	49818	0.52		42446	15192	2.46		42527.4	95135	15.45
42694.1	81005	1.69		42527.6	33507	0.63		42369.5	139846	1.45		42452.4	72562	11.76		42533.8	116308	18.88
42703.1	22435	0.47		42534	30817	0.58		42380.7	64760	0.67		42457.1	44103	7.15		42548	60777	9.87
42708.5	41021	0.85		42541.1	141111	2.64		42386	116392	1.21		42463.7	21290	3.45		42557.1	61571	10
42714.3	16854	0.35		42554.3	66726	1.25		42396	48576	0.51		42469.6	18782	3.04		42567	173708	28.2
42725.1	58302	1.21		42558.9	55771	1.04		42400.7	104556	1.09		42476.4	49462	8.02		42578.8	26451	4.29
42737.9	32201	0.67		42564.9	33424	0.63		42410.1	59719	0.62		42482.7	31819	5.16		42585.8	48378	7.85
42747.4	38545	0.8		42571.5	43395	0.81		42417.2	64552	0.67		42491.9	41566	6.74		42600.3	95132	15.45
42753.7	38519	0.8		42577.2	31222	0.58		42421.9	104530	1.09		42505.4	72280	11.71		42610.1	152383	24.74
42765.4	50895	1.06		42587.8	26466	0.5		42432.6	40737	0.42		42520	99600	16.14		42625.3	79906	12.97
42773.3	42267	0.88		42600.2	49775	0.93		42440.5	48200	0.5		42532	36947	5.99		42640.7	71306	11.58
42790.3	60129	1.25		42605.3	22116	0.41		42445.9	44315	0.46		42537.1	55237	8.95		42647.8	52378	8.5
42809.2	49738	1.04		42615.7	92514	1.73		42453.9	167545	1.74		42553.9	113941	18.47		42655.1	93495	15.18
42832.8	64619	1.35		42622.7	48108	0.9		42467.3	30397	0.32		42569.9	147230	23.86		42666.1	102690	16.67
42842.5	26763	0.56		42633.8	69426	1.3		42476.8	95172	0.99		42586.1	78319	12.69		42676.5	68572	11.13
42848.6	22826	0.48		42638.4	50469	0.95		42482.4	80611	0.84		42602.4	95677	15.51		42693.5	55523	9.01
42855.7	22555	0.47		42651.6	40631	0.76		42487	21374	0.22		42609.6	58869	9.54		42703.3	74413	12.08
42862	68698	1.43		42660.1	80931	1.52		42500.3	98333	1.02		42615.9	49391	8		42708.7	38333	6.22
42869	44794	0.93		42667.9	60506	1.13		42505.6	199686	2.08		42621.7	54292	8.8		42722.2	66103	10.73
42875.7	46351	0.97		42677.2	45446	0.85		42521.9	80130	0.83		42628.6	53591	8.68		42734.4	71416	11.59
42884.9	63669	1.33		42694.2	177379	3.32		42527.8	28764	0.3		42640.7	61031	9.89		42742.5	43646	7.09
42891	56803	1.18		42706.9	77007	1.44		42538.5	79726	0.83		42649.4	46357	7.51		42749.3	82863	13.45
42903	70147	1.46		42714.8	23902	0.45		42549.8	47809	0.5		42659.2	41203	6.68		42763.9	95194	15.46
42909.3	25709	0.54		42722.3	83849	1.57		42555	226635	2.36		42669.8	38047	6.17		42770.3	30245	4.91
42916.7	46041	0.96		42727.5	35101	0.66		42562	128107	1.33		42682.1	24100	3.91		42780.9	82005	13.31
42925	25939	0.54		42736.3	40926	0.77		42571.8	139077	1.45		42688.8	15982	2.59		42791.8	43403	7.05
42932.7	28588	0.6		42741.1	35594	0.67		42579.5	81970	0.85		42694.5	37064	6.01		42802.4	55471	9.01
42942.4	45051	0.94		42746.3	11970	0.22		42590.9	93080	0.97		42699	32619	5.29		42807.5	96104	15.6
42950.6	12728	0.26		42752.3	136993	2.57		42599.2	28008	0.29		42713.2	82103	13.31		42823.5	162816	26.43
42961.7	73870	1.54		42757	63464	1.19		42606.9	67568	0.7		42718.5	24039	3.9		42829.8	44551	7.23
42970.4	30762	0.64		42765.6	61332	1.15		42614	74865	0.78		42723.5	32028	5.19		42840.1	125010	20.3
42977.5	18869	0.39		42774.3	62090	1.16		42623	28553	0.3		42730.9	35243	5.71		42845.4	116223	18.87
42983	9613	0.2		42783	138295	2.59		42627.9	76927	0.8		42738.9	26150	4.24		42854.3	68182	11.07
42989	31534	0.66		42791.6	75643	1.42		42632.9	121859	1.27		42744.6	40698	6.6		42859.7	75802	12.31
42996.5	15535	0.32		42798.9	73383	1.37		42645.3	56425	0.59		42749.5	40149	6.51		42866.7	62833	10.2
43001.6	41122	0.86		42804	22716	0.43		42656.2	30607	0.32		42760	16940	2.75		42877.2	87493	14.2
43010.7	121098	2.52		42811	74480	1.39		42662.7	76084	0.79		42765.8	41351	6.7		42882.3	116780	18.96
43017.8	38942	0.81		42822.8	37716	0.71		42670.1	35004	0.36		42777	7445	1.21		42897.8	157151	25.51
43031.3	79059	1.65		42828.7	72742	1.36		42675.6	24914	0.26		42784.5	44017	7.13		42913.4	84572	13.73
43037.8	36125	0.75		42837	11584	0.22		42680.3	21412	0.22		42797.1	50072	8.11		42919	38510	6.25
43048.4	45815	0.95		42843.1	119112	2.23		42687.8	58646	0.61		42806.7	69920	11.33		42929.7	33687	5.47
43057.5	65970	1.37		42853.5	35615	0.67		42695.2	77932	0.81		42813.5	30058	4.87		42942.4	66405	10.78
43066.7	38120	0.79		42859.4	119878	2.25		42703.2	39425	0.41		42821.7	38507	6.24		42958.3	125049	20.3
43072.1	42369	0.88		42875.6	56297	1.05		42713.8	49454	0.51		42827.4	82638	13.39		42967	47299	7.68
43077.1	41836	0.87		42882.3	71225	1.33		42721.4	37737	0.39		42836.4	43445	7.04		42972.6	99317	16.12
43083.8	69946	1.46		42889.6	88839	1.66		42728.4	50485	0.53		42843.4	95267	15.44		42979.4	39746	6.45
43093.8	43723	0.91		42896.6	77765	1.46		42737.7	43467	0.45		42856.8	47761	7.74		42986.7	97426	15.82
43100.8	15794	0.33		42906.3	47131	0.88		42743.2	36022	0.37		42863	83844	13.59		42991.6	60958	9.9
43105.9	35989	0.75		42912.9	88752	1.66		42753.2	136990	1.43		42871.1	59833	9.7		43004	81133	13.17
43110.5	28367	0.59		42918.8	37903	0.71		42758.6	30986	0.32		42885	51169	8.29		43008.7	76050	12.35
43115.9	54785	1.14		42926.7	30979	0.58		42765.9	50006	0.52		42893.8	32733	5.3		43020.1	42009	6.82
43124.5	33060	0.69		42932.9	18076	0.34		42774.4	42630	0.44		42900	78992	12.8		43025	52654	8.55
43131.6	44607	0.93		42940.6	50689	0.95		42789.2	82293	0.86		42910.3	54911	8.9		43032.7	98844	16.05
43138.7	49337	1.03		42947.2	44241	0.83		42801.1	61650	0.64		42918.3	36010	5.84		43039.6	43754	7.1
43143.7	83822	1.75		42956.1	44385	0.83		42808.5	120326	1.25		42927.8	45509	7.38		43053.1	213614	34.68
43154.5	25279	0.53		42962.4	99445	1.86		42815.3	50399	0.52		42940.3	57224	9.27		43063.2	54592	8.86
43164.1	83907	1.75		42967	27379	0.51		42821.2	23300	0.24		42958.1	78339	12.7		43072.3	95501	15.51
43180.9	80414	1.67		42977.3	56276	1.05		42832.6	118090	1.23		42967.6	17988	2.92		43086.2	224406	36.43
43196.6	71437	1.49		42987.1	38954	0.73		42837.7	48451	0.5		42975.7	53470	8.67		43102.9	306534	49.77
43208.4	46330	0.96		42995	32486	0.61		42844.9	56304	0.59		42986.7	55623	9.01		43108.5	24884	4.04
43214.2	28046	0.58		43004.8	23859	0.45		42853.6	107920	1.12		42995.9	39406	6.39		43118.8	117705	19.11
43220.5	39395	0.82		43011.6	80734	1.51		42862.5	143628	1.49		43005.2	46231	7.49		43131.5	143137	23.24
43226.5	81714	1.7		43017.7	18037	0.34		42872.1	86589	0.9		43011.2	44489	7.21		43147.2	126554	20.55
43231	33981	0.71		43023.9	70786	1.33		42879.2	46110	0.48		43024.3	67822	10.99		43160.4	148966	24.19
43235.9	25253	0.53		43029	79758	1.49		42887.4	84675	0.88		43030	28694	4.65		43167.1	104480	16.96
43246	139095	2.9		43039.4	56427	1.06		42892	42021	0.44		43041.3	62098	10.06		43176.2	162771	26.43
43254.5	20865	0.43		43044.5	76713	1.44		42901.2	85767	0.89		43055.9	69009	11.18		43191.4	160345	26.03
43262.8	143602	2.99		43050.6	58220	1.09		42905.7	69417	0.72		43065.2	39459	6.39		43204	85967	13.96
43272.3	28552	0.59		43058.2	78379	1.47		42913.5	119312	1.24		43071.5	40135	6.5		43217.7	134288	21.8
43279.1	57027	1.19		43066.4	50316	0.94		42918.2	95732	1		43080.2	104163	16.88		43223	52047	8.45
43287.8	38513	0.8		43078.1	66755	1.25		42924.3	32314	0.34		43089.1	66148	10.72		43233.3	94086	15.28
43296.8	80284	1.67		43084.3	82370	1.54		42931.9	20340	0.21		43096.6	35412	5.74		43238.6	40839	6.63
43302.6	26085	0.54		43092.3	90527	1.7		42940.6	55324	0.58		43102.6	48107	7.8		43248.9	136857	22.22
43307.9	33298	0.69		43101.4	117101	2.19		42947.4	17824	0.19		43108	72607	11.77		43262.4	52171	8.47
43312.8	31990	0.67		43111.4	52002	0.97		42963.1	117261	1.22		43117.4	61952	10.04		43269.6	61782	10.03
43319.2	89879	1.87		43120.3	31797	0.6		42975.5	56912	0.59		43123	24913	4.04		43277.9	97147	15.77
43328.6	38944	0.81		43128.4	45138	0.85		42981.5	28755	0.3		43130.5	98737	16		43291.8	180704	29.34
43335.8	46959	0.98		43133.7	35021	0.66		42994	42808	0.45		43145.2	113083	18.33		43309	147402	23.93
43342	64761	1.35		43144.3	203190	3.81		43011.7	133448	1.39		43149.7	59856	9.7		43324.3	169659	27.55
43347.5	42941	0.89		43154.3	41436	0.78		43023.9	40702	0.42		43162.2	65005	10.53		43335	60858	9.88
43361	104405	2.17		43159.7	58495	1.1		43030	66202	0.69		43169.1	74128	12.01		43344.3	132693	21.54
43371	70801	1.47		43166.7	85008	1.59		43037.4	49530	0.52		43176	62046	10.06		43353.4	118395	19.22
43377.4	102742	2.14		43173.7	76315	1.43		43041.9	68950	0.72		43184.9	44779	7.26		43360.6	142715	23.17
43382.7	24799	0.52		43183.9	105860	1.98		43046.6	77013	0.8		43196.6	60163	9.75		43375.5	145146	23.57
43390	71052	1.48		43198.8	87915	1.65		43052.9	83062	0.86		43204.6	50107	8.12		43381	109490	17.78
43399	9448	0.2		43204	107406	2.01		43058	65837	0.68		43217.7	54808	8.88		43391.3	83907	13.62
43406.5	64287	1.34		43214.4	49225	0.92		43067.1	95580	0.99		43232.3	72250	11.71		43399.4	82088	13.33
43424.4	80979	1.69		43222.6	54175	1.01		43072.1	32783	0.34		43248.5	62369	10.11		43410.8	72823	11.82
43434	7048	0.15		43237.9	81591	1.53		43083	146968	1.53		43264.9	80697	13.08		43423.9	45026	7.31
43441.8	127060	2.65		43244.4	93463	1.75		43094.4	89919	0.94		43276.5	49643	8.05		43429.6	62473	10.14
43450.1	37267	0.78		43253.3	23354	0.44		43100.9	111818	1.16		43281.8	89546	14.51		43438	13034	2.12
43457.2	96109	2		43263.8	111381	2.09		43113.9	81045	0.84		43290.2	48434	7.85		43442.7	38594	6.27
43466	14367	0.3		43270.7	39969	0.75		43125.4	93881	0.98		43297.7	70273	11.39		43448.4	59809	9.71
43472.4	82028	1.71		43282.4	174700	3.27		43133.3	44434	0.46		43303	60794	9.85		43461.8	54361	8.83
43483.1	40810	0.85		43289.6	39975	0.75		43137.5	32861	0.34		43314.7	63567	10.3		43472.8	32382	5.26
43488.9	98870	2.06		43299.3	120231	2.25		43143.3	133912	1.39		43326.5	88720	14.38		43478.2	85231	13.84
43498.8	106322	2.21		43307	22584	0.42		43149	25510	0.27		43333.7	52796	8.56		43494.5	119365	19.38
43509.9	33184	0.69		43311.9	104800	1.96		43159.6	64325	0.67		43344.5	75552	12.24		43509	78042	12.67
43516.8	61941	1.29		43318.4	64288	1.2		43171.8	95677	1		43354.2	71795	11.63		43518	34101	5.54
43527.5	108654	2.26		43324	47612	0.89		43186.5	153357	1.6		43363.7	65439	10.6		43523.6	53964	8.76
43542.8	88418	1.84		43328.7	146301	2.74		43197.2	53548	0.56		43373.5	57776	9.36		43530.8	61841	10.04
43560.2	65008	1.35		43337.7	40910	0.77		43207	200070	2.08		43392.7	59931	9.71		43536	35052	5.69
43571	58812	1.22		43344.9	128818	2.41		43212.5	31752	0.33		43403	34183	5.54		43545.8	135220	21.95
43580	53684	1.12		43358.6	107521	2.01		43218.5	70802	0.74		43407.9	63912	10.36		43552.6	69051	11.21
43588.9	58538	1.22		43373.5	115633	2.17		43227.1	129510	1.35		43413.4	27989	4.54		43561.1	226236	36.73
43596.1	31052	0.65		43382.7	46559	0.87		43234.9	58462	0.61		43422.9	46300	7.5		43578.9	144884	23.52
43603.7	41779	0.87		43388	37698	0.71		43239.7	34024	0.35		43430.2	43800	7.1		43588.3	67531	10.96
43611.5	49319	1.03		43394.6	34919	0.65		43247.1	78250	0.81		43439	16575	2.69		43596.9	118891	19.3
43623.3	59383	1.24		43403	75237	1.41		43256	25563	0.27		43447	78385	12.7		43605.4	50304	8.17
43632.6	27020	0.56		43410.7	49648	0.93		43264.2	280919	2.92		43454.9	19735	3.2		43612.3	83032	13.48
43643.4	77641	1.62		43423.1	29429	0.55		43271.6	25598	0.27		43461.2	38009	6.16		43620.6	54775	8.89
43651.7	39304	0.82		43440.4	79210	1.48		43286.5	80849	0.84		43472.9	32342	5.24		43628.1	66721	10.83
43661.2	114228	2.38		43451.5	84451	1.58		43307.2	67609	0.7		43490	35295	5.72		43637	47446	7.7
43667	35185	0.73		43455.8	100924	1.89		43313.7	75355	0.78		43500	20341	3.3		43642.9	38992	6.33
43675	66411	1.38		43469.7	112209	2.1		43321.1	89339	0.93		43505.6	44883	7.27		43653.6	51848	8.42
43681.4	145197	3.02		43476.6	74999	1.4		43329.4	63716	0.66		43516.9	49069	7.95		43662.8	59774	9.7
43686	17402	0.36		43484.4	106010	1.99		43334.3	65641	0.68		43523.9	88705	14.38		43671.6	48170	7.82
43694	38262	0.8		43496.3	138511	2.59		43339.1	72652	0.76		43537.8	37802	6.13		43684	44003	7.14
43699.1	34631	0.72		43505.1	35904	0.67		43346.8	118255	1.23		43544.2	85980	13.93		43696	67986	11.04
43704.3	53214	1.11		43512	90975	1.7		43355.4	70542	0.73		43549	76656	12.42		43707.7	87647	14.23
43720.2	66198	1.38		43526	51617	0.97		43361.9	172542	1.79		43559	162320	26.31		43713.1	53598	8.7
43730	5329	0.11		43538	40598	0.76		43373.2	200961	2.09		43565	53066	8.6		43721.7	86817	14.1
43737.5	65292	1.36		43544.6	133454	2.5		43378.4	119106	1.24		43576	128298	20.79		43729.9	100829	16.37
43744.3	32988	0.69		43553.3	50745	0.95		43383	66047	0.69		43592.3	63686	10.32		43736.4	88932	14.44
43749	49778	1.04		43560.4	198594	3.72		43394.8	68442	0.71		43604	92002	14.91		43748.1	98142	15.93
43755	128228	2.67		43570.9	55610	1.04		43406.8	31932	0.33		43611.1	67649	10.96		43761.4	63908	10.38
43766.4	43583	0.91		43577.8	74842	1.4		43418	14435	0.15		43621.1	41934	6.8		43766.5	51284	8.33
43773.3	61621	1.28		43584	53143	1		43425.8	151372	1.57		43628.8	35380	5.73		43774.5	93390	15.16
43778	23176	0.48		43589.7	130481	2.44		43437	23207	0.24		43638	40008	6.48		43788.1	84067	13.65
43790.5	65461	1.36		43598.1	46695	0.87		43442.5	188562	1.96		43643.2	26742	4.33		43793.5	158425	25.72
43798	20911	0.44		43603.5	118347	2.22		43456.3	128011	1.33		43649.7	19368	3.14		43804.1	191901	31.16
43805.6	106278	2.21		43611.3	42219	0.79		43464	34559	0.36		43655.3	38195	6.19		43822.8	118198	19.19
43812.7	12081	0.25		43621.9	69337	1.3		43472.8	107632	1.12		43663.2	40953	6.64		43829.2	98578	16
43821.2	183120	3.81		43627.1	43081	0.81		43490.3	121712	1.27		43670.4	56571	9.17		43834.2	31285	5.08
43839	84754	1.76		43632.2	59714	1.12		43505.2	111153	1.16		43679.5	24070	3.9		43840.2	62878	10.21
43844.9	31026	0.65		43639.6	10524	0.2		43519.4	60994	0.63		43686.5	45739	7.41		43846.7	40146	6.52
43853.5	124103	2.58		43645.1	102314	1.92		43526	104200	1.08		43695	12951	2.1		43854.9	72646	11.79
43860.3	31531	0.66		43652.6	41398	0.78		43535.8	33886	0.35		43703.1	64640	10.48		43861.1	64835	10.53
43866.1	45721	0.95		43662.8	77020	1.44		43546.1	133383	1.39		43719	71218	11.54		43869.8	81052	13.16
43871.6	26194	0.55		43676.3	26759	0.5		43562.7	93998	0.98		43729.4	45336	7.35		43876.3	90217	14.65
43881.2	78809	1.64		43682.2	62173	1.16		43569.1	79880	0.83		43736.1	93765	15.2		43884.1	44759	7.27
43891	15822	0.33		43690.1	24301	0.46		43575.7	27313	0.28		43745	34796	5.64		43891.7	57041	9.26
43896.8	71975	1.5		43702.8	129214	2.42		43584.1	161553	1.68		43752.2	130801	21.2		43902.1	52664	8.55
43902.4	55504	1.16		43709	18034	0.34		43590	76383	0.79		43767.8	73819	11.96		43906.7	53972	8.76
43914.2	50297	1.05		43719.2	319726	5.99		43595.9	38508	0.4		43775.4	43458	7.04		43922.1	90479	14.69
43919.2	30402	0.63		43736.5	84621	1.58		43600.7	49471	0.51		43781	33495	5.43		43929.1	57626	9.36
43928.1	10508	0.22		43752.3	157346	2.95		43608	45106	0.47		43786.3	72172	11.7		43935.6	48829	7.93
43935.6	44070	0.92		43759.8	30144	0.56		43613.8	103708	1.08		43792.9	72110	11.69		43949.3	72376	11.75
43941	12845	0.27		43768.2	81099	1.52		43621.6	28736	0.3		43798.6	21557	3.49		43965.9	119355	19.38
43952.4	70794	1.47		43777.4	41950	0.79		43627.8	80763	0.84		43807.7	87858	14.24		43972	32475	5.27
43968.9	44557	0.93		43788.7	137700	2.58		43633.4	109141	1.14		43824.3	108947	17.66		43980.8	61465	9.98
43979.2	32161	0.67		43794.5	81117	1.52		43644.6	79705	0.83		43840.1	49028	7.95		43988.1	69737	11.32
43988	30847	0.64		43803.7	72831	1.36		43653.1	75143	0.78		43853.5	32891	5.33		43997.3	100608	16.33
43997.9	53285	1.11		43810.3	101330	1.9		43663.6	42642	0.44		43871.3	53438	8.66
				43815	26951	0.5		43668.5	97540	1.01		43884.6	63195	10.24
				43821	109484	2.05		43676.8	11672	0.12		43892	42781	6.93
				43828	19180	0.36		43683.1	199269	2.07		43896.5	26178	4.24
				43835.6	29633	0.56		43694	3178	0.03		43903.2	43288	7.02
				43847.2	38933	0.73		43702	279992	2.91		43909.4	43229	7.01
				43853	188147	3.52		43719.9	193556	2.01		43928	92304	14.96
				43857.6	21908	0.41		43724.5	78707	0.82		43942.3	125629	20.36
				43865.3	86436	1.62		43737.6	95642	0.99		43951	8898	1.44
				43872.9	86685	1.62		43744.1	87071	0.91		43957	21575	3.5
				43879	65598	1.23		43755.5	215036	2.24		43962.2	53400	8.65
				43884.6	49165	0.92		43762.3	25182	0.26		43971.6	20801	3.37
				43891.3	111935	2.1		43772.8	81971	0.85		43977.6	33310	5.4
				43897.4	56749	1.06		43789.3	319120	3.32		43986.8	29467	4.78
				43905.4	57547	1.08		43801.3	70061	0.73		43992	67512	10.94
				43911.9	44643	0.84		43808.8	103263	1.07
				43918	34337	0.64		43818.1	119439	1.24
				43922.8	94939	1.78		43823.4	89938	0.94
				43930	14992	0.28		43829	56691	0.59
				43941.2	50642	0.95		43836.1	174185	1.81
				43953	54984	1.03		43844.9	45683	0.48
				43968.7	125265	2.35		43854	156717	1.63
				43981.5	102749	1.92		43867	26395	0.27
				43988.6	52972	0.99		43872.3	97809	1.02
				43997.3	206313	3.86		43878	23808	0.25
								43887.8	103863	1.08
								43895.9	135248	1.41
								43904.2	134747	1.4
								43912.1	64088	0.67
								43920.3	78878	0.82
								43926.7	89006	0.93
								43935.7	62096	0.65
								43943.1	213480	2.22
								43948.7	45357	0.47
								43955.4	76565	0.8
								43964	24962	0.26
								43971.7	194745	2.03
								43981.4	70234	0.73
								43988.3	42890	0.45
								43992.9	106430	1.11

## Sheet: Fig. 3c
	terminal glucose share (%)
	Sample set 1	Sample set 2
PLC	88.7	84
PLC+GluII	87	88
PLC+GluII+R9L	77.3	74
PLC+GluII+CSN	16.7	25
PLC+GluII+Fos14	0	8

## Sheet: Fig. 4a
	PLC										GluII										CfSN											PLC + CfSN										PLC + GluII
	A280					F496/525					A280					F496/525					A280						F496/525					A280					F496/525					A280					F496/525
Long name	Wavelength(nm)	280nm	elution volume	A280	Normalized1	Em. Wavelength(nm)	525	elution volume	volume	fluorescence (ex496 nm em:525 nm)	Wavelength(nm)	280nm	elution volume	A280	Normalized1	Em. Wavelength(nm)	525	elution volume	volume	fluorescence (ex496 nm em:525 nm)	Wavelength(nm)	280nm	elution volume	A280	Normalized1	A280	Em. Wavelength(nm)	525	elution volume	volume	fluorescence (ex496 nm em:525 nm)	Wavelength(nm)	280nm	elution volume	A280	Normalized1	Em. Wavelength(nm)	525	elution volume	elution volume	Fluorescein (Ex: 496, Em: 525)	Wavelength(nm)	280nm	elution volume	A280	Normalized1	Em. Wavelength(nm)	525	elution volume
unit			ml	mAU				mL	mL	RFU			ml	mAU				mL	mL	RFU			ml	mAU		mAU			mL	mL	RFU			ml	mAU				mL	mL	mAU			ml	mAU				mL
description				PLC::MSP2N2	PLC::MSP2N2 (normalized)					PLC::MSP2N2		GluII		GluII	GluII					PLC::MSP2N2				fl-CSN	Normalize to [0, 1] of "A280"	fl-CSN					fl-CSN				PLC + fl-CSN	PLC + fl-CSN					PLC::MSP2N2 + fl-CSN		PLC+GluII		PLC + GluII	PLC + GluII
F(x)			B*0.3	C/1000	normalized E			G*0.3	I+0.075	H/1000			L*0.3	M/1000	normalized O			Q*0.3	S+0.075	R/1000			V*0.3	X/1000	Normalize Y	Z*0.17			AA*0.3	AC+0.075	AB/1000			AG*0.3	AH/1000	Normalize AJ			AL*0.3	AN+0.075	AM/1000			AQ*0.3	AR/1000	Normalize AT			AV*0.3
	0	-27	0	-0.027	0.000977935	0	0	0	0.075	0	0	-6	0	-0.006	0.00587	0	0	0	0.075	0	0	-12	0	-0.012	0.0198	0.00337	0	3	0	0.075	0.003	0	15	0	0.015	0.00159	0	-156	0	0.075	-0.156	0	-1	0	-0.001	0.00362	0	-43	0
	0.00167	-27	0.000501	-0.027	0.000977935	0.00167	0	0.000501	0.0755	0	0.00167	-6	0.000501	-0.006	0.00587	0.00167	0	0.000501	0.0755	0	0.00167	-12	0.000501	-0.012	0.0198	0.00337	0.00167	3	0.000501	0.0755	0.003	0.00167	15	0.000501	0.015	0.00159	0.00167	-156	0.000501	0.0755	-0.156	0.00167	-1	0.000501	-0.001	0.00362	0.00167	-43	0.000501
	0.00333	-26	0.000999	-0.026	0.00101	0.00333	5	0.000999	0.076	0.005	0.00333	-5	0.000999	-0.005	0.00598	0.00333	5	0.000999	0.076	0.005	0.00333	-11	0.000999	-0.011	0.02014	0.00342	0.00333	9	0.000999	0.076	0.009	0.00333	14	0.000999	0.014	0.00155	0.00333	-160	0.000999	0.076	-0.16	0.00333	0	0.000999	0	0.00366	0.00333	-43	0.000999
	0.005	-24	0.0015	-0.024	0.00107	0.005	9	0.0015	0.0765	0.009	0.005	0	0.0015	0	0.00656	0.005	9	0.0015	0.0765	0.009	0.005	0	0.0015	0	0.0239	0.00406	0.005	4	0.0015	0.0765	0.004	0.005	13	0.0015	0.013	0.00152	0.005	-163	0.0015	0.0765	-0.163	0.005	0	0.0015	0	0.00366	0.005	-43	0.0015
	0.00667	-22	0.002	-0.022	0.00113	0.00667	11	0.002	0.077	0.011	0.00667	0	0.002	0	0.00656	0.00667	11	0.002	0.077	0.011	0.00667	0	0.002	0	0.0239	0.00406	0.00667	7	0.002	0.077	0.007	0.00667	11	0.002	0.011	0.00145	0.00667	-165	0.002	0.077	-0.165	0.00667	1	0.002	0.001	0.0037	0.00667	-44	0.002
	0.00833	-20	0.0025	-0.02	0.00119	0.00833	0	0.0025	0.0775	0	0.00833	1	0.0025	0.001	0.00667	0.00833	0	0.0025	0.0775	0	0.00833	1	0.0025	0.001	0.02424	0.00412	0.00833	10	0.0025	0.0775	0.01	0.00833	10	0.0025	0.01	0.00141	0.00833	-167	0.0025	0.0775	-0.167	0.00833	0	0.0025	0	0.00366	0.00833	-1	0.0025
	0.01	-18	0.003	-0.018	0.00125	0.01	0	0.003	0.078	0	0.01	0	0.003	0	0.00656	0.01	0	0.003	0.078	0	0.01	2	0.003	0.002	0.02458	0.00418	0.01	11	0.003	0.078	0.011	0.01	9	0.003	0.009	0.00138	0.01	-168	0.003	0.078	-0.168	0.01	1	0.003	0.001	0.0037	0.01	-3	0.003
	0.01167	-15	0.0035	-0.015	0.00134	0.01167	-1	0.0035	0.0785	-0.001	0.01167	0	0.0035	0	0.00656	0.01167	-1	0.0035	0.0785	-0.001	0.01167	2	0.0035	0.002	0.02458	0.00418	0.01167	10	0.0035	0.0785	0.01	0.01167	-1	0.0035	-0.001	0.00102	0.01167	0	0.0035	0.0785	0	0.01167	1	0.0035	0.001	0.0037	0.01167	-6	0.0035
	0.01333	-13	0.004	-0.013	0.00141	0.01333	-3	0.004	0.079	-0.003	0.01333	0	0.004	0	0.00656	0.01333	-3	0.004	0.079	-0.003	0.01333	3	0.004	0.003	0.02492	0.00424	0.01333	9	0.004	0.079	0.009	0.01333	-2	0.004	-0.002	0.000987306	0.01333	2	0.004	0.079	0.002	0.01333	2	0.004	0.002	0.00374	0.01333	-9	0.004
	0.015	1	0.0045	0.001	0.00183	0.015	-6	0.0045	0.0795	-0.006	0.015	0	0.0045	0	0.00656	0.015	-6	0.0045	0.0795	-0.006	0.015	3	0.0045	0.003	0.02492	0.00424	0.015	6	0.0045	0.0795	0.006	0.015	-3	0.0045	-0.003	0.000952045	0.015	5	0.0045	0.0795	0.005	0.015	2	0.0045	0.002	0.00374	0.015	-12	0.0045
	0.01667	2	0.005	0.002	0.00186	0.01667	-10	0.005	0.08	-0.01	0.01667	-1	0.005	-0.001	0.00644	0.01667	-10	0.005	0.08	-0.01	0.01667	3	0.005	0.003	0.02492	0.00424	0.01667	4	0.005	0.08	0.004	0.01667	-4	0.005	-0.004	0.000916784	0.01667	9	0.005	0.08	0.009	0.01667	2	0.005	0.002	0.00374	0.01667	-15	0.005
	0.01833	3	0.0055	0.003	0.00189	0.01833	-14	0.0055	0.0805	-0.014	0.01833	-2	0.0055	-0.002	0.00633	0.01833	-14	0.0055	0.0805	-0.014	0.01833	4	0.0055	0.004	0.02526	0.00429	0.01833	3	0.0055	0.0805	0.003	0.01833	-6	0.0055	-0.006	0.000846262	0.01833	13	0.0055	0.0805	0.013	0.01833	3	0.0055	0.003	0.00378	0.01833	-18	0.0055
	0.02	3	0.006	0.003	0.00189	0.02	-17	0.006	0.081	-0.017	0.02	-3	0.006	-0.003	0.00621	0.02	-17	0.006	0.081	-0.017	0.02	4	0.006	0.004	0.02526	0.00429	0.02	2	0.006	0.081	0.002	0.02	-7	0.006	-0.007	0.000811001	0.02	18	0.006	0.081	0.018	0.02	3	0.006	0.003	0.00378	0.02	-21	0.006
	0.02167	4	0.0065	0.004	0.00193	0.02167	-20	0.0065	0.0815	-0.02	0.02167	-3	0.0065	-0.003	0.00621	0.02167	-20	0.0065	0.0815	-0.02	0.02167	4	0.0065	0.004	0.02526	0.00429	0.02167	2	0.0065	0.0815	0.002	0.02167	-8	0.0065	-0.008	0.00077574	0.02167	23	0.0065	0.0815	0.023	0.02167	4	0.0065	0.004	0.00382	0.02167	-23	0.0065
	0.02333	5	0.007	0.005	0.00196	0.02333	-21	0.007	0.082	-0.021	0.02333	-5	0.007	-0.005	0.00598	0.02333	-21	0.007	0.082	-0.021	0.02333	4	0.007	0.004	0.02526	0.00429	0.02333	2	0.007	0.082	0.002	0.02333	-8	0.007	-0.008	0.00077574	0.02333	28	0.007	0.082	0.028	0.02333	4	0.007	0.004	0.00382	0.02333	-25	0.007
	0.025	6	0.0075	0.006	0.00199	0.025	-21	0.0075	0.0825	-0.021	0.025	-5	0.0075	-0.005	0.00598	0.025	-21	0.0075	0.0825	-0.021	0.025	4	0.0075	0.004	0.02526	0.00429	0.025	3	0.0075	0.0825	0.003	0.025	-8	0.0075	-0.008	0.00077574	0.025	33	0.0075	0.0825	0.033	0.025	5	0.0075	0.005	0.00386	0.025	-26	0.0075
	0.02667	7	0.008	0.007	0.00202	0.02667	-21	0.008	0.083	-0.021	0.02667	-6	0.008	-0.006	0.00587	0.02667	-21	0.008	0.083	-0.021	0.02667	4	0.008	0.004	0.02526	0.00429	0.02667	3	0.008	0.083	0.003	0.02667	-9	0.008	-0.009	0.00074048	0.02667	37	0.008	0.083	0.037	0.02667	6	0.008	0.006	0.0039	0.02667	-26	0.008
	0.02833	8	0.0085	0.008	0.00205	0.02833	-20	0.0085	0.0835	-0.02	0.02833	-6	0.0085	-0.006	0.00587	0.02833	-20	0.0085	0.0835	-0.02	0.02833	4	0.0085	0.004	0.02526	0.00429	0.02833	3	0.0085	0.0835	0.003	0.02833	-9	0.0085	-0.009	0.00074048	0.02833	41	0.0085	0.0835	0.041	0.02833	6	0.0085	0.006	0.0039	0.02833	-25	0.0085
	0.03	9	0.009	0.009	0.00208	0.03	-19	0.009	0.084	-0.019	0.03	-6	0.009	-0.006	0.00587	0.03	-19	0.009	0.084	-0.019	0.03	4	0.009	0.004	0.02526	0.00429	0.03	3	0.009	0.084	0.003	0.03	-9	0.009	-0.009	0.00074048	0.03	45	0.009	0.084	0.045	0.03	7	0.009	0.007	0.00394	0.03	-23	0.009
	0.03167	10	0.0095	0.01	0.00211	0.03167	-18	0.0095	0.0845	-0.018	0.03167	-6	0.0095	-0.006	0.00587	0.03167	-18	0.0095	0.0845	-0.018	0.03167	4	0.0095	0.004	0.02526	0.00429	0.03167	3	0.0095	0.0845	0.003	0.03167	-9	0.0095	-0.009	0.00074048	0.03167	49	0.0095	0.0845	0.049	0.03167	7	0.0095	0.007	0.00394	0.03167	-21	0.0095
	0.03333	11	0.01	0.011	0.00214	0.03333	-18	0.01	0.085	-0.018	0.03333	-5	0.01	-0.005	0.00598	0.03333	-18	0.01	0.085	-0.018	0.03333	3	0.01	0.003	0.02492	0.00424	0.03333	2	0.01	0.085	0.002	0.03333	-9	0.01	-0.009	0.00074048	0.03333	53	0.01	0.085	0.053	0.03333	7	0.01	0.007	0.00394	0.03333	-18	0.01
	0.035	12	0.0105	0.012	0.00217	0.035	-17	0.0105	0.0855	-0.017	0.035	-5	0.0105	-0.005	0.00598	0.035	-17	0.0105	0.0855	-0.017	0.035	3	0.0105	0.003	0.02492	0.00424	0.035	0	0.0105	0.0855	0	0.035	-9	0.0105	-0.009	0.00074048	0.035	56	0.0105	0.0855	0.056	0.035	7	0.0105	0.007	0.00394	0.035	-14	0.0105
	0.03667	12	0.011	0.012	0.00217	0.03667	-17	0.011	0.086	-0.017	0.03667	-5	0.011	-0.005	0.00598	0.03667	-17	0.011	0.086	-0.017	0.03667	2	0.011	0.002	0.02458	0.00418	0.03667	-2	0.011	0.086	-0.002	0.03667	-9	0.011	-0.009	0.00074048	0.03667	59	0.011	0.086	0.059	0.03667	7	0.011	0.007	0.00394	0.03667	-10	0.011
	0.03833	12	0.0115	0.012	0.00217	0.03833	-18	0.0115	0.0865	-0.018	0.03833	-5	0.0115	-0.005	0.00598	0.03833	-18	0.0115	0.0865	-0.018	0.03833	1	0.0115	0.001	0.02424	0.00412	0.03833	-4	0.0115	0.0865	-0.004	0.03833	-9	0.0115	-0.009	0.00074048	0.03833	61	0.0115	0.0865	0.061	0.03833	7	0.0115	0.007	0.00394	0.03833	-7	0.0115
	0.04	12	0.012	0.012	0.00217	0.04	-20	0.012	0.087	-0.02	0.04	-4	0.012	-0.004	0.0061	0.04	-20	0.012	0.087	-0.02	0.04	1	0.012	0.001	0.02424	0.00412	0.04	-6	0.012	0.087	-0.006	0.04	-10	0.012	-0.01	0.000705219	0.04	63	0.012	0.087	0.063	0.04	6	0.012	0.006	0.0039	0.04	-4	0.012
	0.04167	12	0.0125	0.012	0.00217	0.04167	-23	0.0125	0.0875	-0.023	0.04167	-4	0.0125	-0.004	0.0061	0.04167	-23	0.0125	0.0875	-0.023	0.04167	1	0.0125	0.001	0.02424	0.00412	0.04167	-7	0.0125	0.0875	-0.007	0.04167	-10	0.0125	-0.01	0.000705219	0.04167	63	0.0125	0.0875	0.063	0.04167	6	0.0125	0.006	0.0039	0.04167	-2	0.0125
	0.04333	12	0.013	0.012	0.00217	0.04333	-27	0.013	0.088	-0.027	0.04333	-3	0.013	-0.003	0.00621	0.04333	-27	0.013	0.088	-0.027	0.04333	0	0.013	0	0.0239	0.00406	0.04333	-8	0.013	0.088	-0.008	0.04333	-10	0.013	-0.01	0.000705219	0.04333	64	0.013	0.088	0.064	0.04333	5	0.013	0.005	0.00386	0.04333	0	0.013
	0.045	12	0.0135	0.012	0.00217	0.045	-31	0.0135	0.0885	-0.031	0.045	-2	0.0135	-0.002	0.00633	0.045	-31	0.0135	0.0885	-0.031	0.045	0	0.0135	0	0.0239	0.00406	0.045	-8	0.0135	0.0885	-0.008	0.045	-10	0.0135	-0.01	0.000705219	0.045	63	0.0135	0.0885	0.063	0.045	5	0.0135	0.005	0.00386	0.045	2	0.0135
	0.04667	11	0.014	0.011	0.00214	0.04667	-36	0.014	0.089	-0.036	0.04667	-1	0.014	-0.001	0.00644	0.04667	-36	0.014	0.089	-0.036	0.04667	0	0.014	0	0.0239	0.00406	0.04667	-6	0.014	0.089	-0.006	0.04667	-10	0.014	-0.01	0.000705219	0.04667	62	0.014	0.089	0.062	0.04667	4	0.014	0.004	0.00382	0.04667	3	0.014
	0.04833	11	0.0145	0.011	0.00214	0.04833	-41	0.0145	0.0895	-0.041	0.04833	0	0.0145	0	0.00656	0.04833	-41	0.0145	0.0895	-0.041	0.04833	0	0.0145	0	0.0239	0.00406	0.04833	-4	0.0145	0.0895	-0.004	0.04833	-10	0.0145	-0.01	0.000705219	0.04833	60	0.0145	0.0895	0.06	0.04833	3	0.0145	0.003	0.00378	0.04833	4	0.0145
	0.05	10	0.015	0.01	0.00211	0.05	-46	0.015	0.09	-0.046	0.05	0	0.015	0	0.00656	0.05	-46	0.015	0.09	-0.046	0.05	0	0.015	0	0.0239	0.00406	0.05	-1	0.015	0.09	-0.001	0.05	-10	0.015	-0.01	0.000705219	0.05	58	0.015	0.09	0.058	0.05	2	0.015	0.002	0.00374	0.05	4	0.015
	0.05167	9	0.0155	0.009	0.00208	0.05167	-51	0.0155	0.0905	-0.051	0.05167	1	0.0155	0.001	0.00667	0.05167	-51	0.0155	0.0905	-0.051	0.05167	0	0.0155	0	0.0239	0.00406	0.05167	2	0.0155	0.0905	0.002	0.05167	-10	0.0155	-0.01	0.000705219	0.05167	55	0.0155	0.0905	0.055	0.05167	2	0.0155	0.002	0.00374	0.05167	5	0.0155
	0.05333	8	0.016	0.008	0.00205	0.05333	-55	0.016	0.091	-0.055	0.05333	1	0.016	0.001	0.00667	0.05333	-55	0.016	0.091	-0.055	0.05333	0	0.016	0	0.0239	0.00406	0.05333	5	0.016	0.091	0.005	0.05333	-10	0.016	-0.01	0.000705219	0.05333	53	0.016	0.091	0.053	0.05333	1	0.016	0.001	0.0037	0.05333	5	0.016
	0.055	7	0.0165	0.007	0.00202	0.055	-60	0.0165	0.0915	-0.06	0.055	2	0.0165	0.002	0.00679	0.055	-60	0.0165	0.0915	-0.06	0.055	-1	0.0165	-0.001	0.02356	0.004	0.055	9	0.0165	0.0915	0.009	0.055	-10	0.0165	-0.01	0.000705219	0.055	51	0.0165	0.0915	0.051	0.055	1	0.0165	0.001	0.0037	0.055	6	0.0165
	0.05667	7	0.017	0.007	0.00202	0.05667	-64	0.017	0.092	-0.064	0.05667	3	0.017	0.003	0.0069	0.05667	-64	0.017	0.092	-0.064	0.05667	-1	0.017	-0.001	0.02356	0.004	0.05667	13	0.017	0.092	0.013	0.05667	-10	0.017	-0.01	0.000705219	0.05667	49	0.017	0.092	0.049	0.05667	0	0.017	0	0.00366	0.05667	7	0.017
	0.05833	7	0.0175	0.007	0.00202	0.05833	-67	0.0175	0.0925	-0.067	0.05833	3	0.0175	0.003	0.0069	0.05833	-67	0.0175	0.0925	-0.067	0.05833	-2	0.0175	-0.002	0.02322	0.00395	0.05833	17	0.0175	0.0925	0.017	0.05833	-10	0.0175	-0.01	0.000705219	0.05833	48	0.0175	0.0925	0.048	0.05833	0	0.0175	0	0.00366	0.05833	8	0.0175
	0.06	7	0.018	0.007	0.00202	0.06	-70	0.018	0.093	-0.07	0.06	4	0.018	0.004	0.00702	0.06	-70	0.018	0.093	-0.07	0.06	-3	0.018	-0.003	0.02287	0.00389	0.06	21	0.018	0.093	0.021	0.06	-10	0.018	-0.01	0.000705219	0.06	47	0.018	0.093	0.047	0.06	0	0.018	0	0.00366	0.06	9	0.018
	0.06167	7	0.0185	0.007	0.00202	0.06167	-73	0.0185	0.0935	-0.073	0.06167	4	0.0185	0.004	0.00702	0.06167	-73	0.0185	0.0935	-0.073	0.06167	-4	0.0185	-0.004	0.02253	0.00383	0.06167	25	0.0185	0.0935	0.025	0.06167	-10	0.0185	-0.01	0.000705219	0.06167	47	0.0185	0.0935	0.047	0.06167	-1	0.0185	-0.001	0.00362	0.06167	10	0.0185
	0.06333	7	0.019	0.007	0.00202	0.06333	-76	0.019	0.094	-0.076	0.06333	5	0.019	0.005	0.00713	0.06333	-76	0.019	0.094	-0.076	0.06333	-5	0.019	-0.005	0.02219	0.00377	0.06333	29	0.019	0.094	0.029	0.06333	-11	0.019	-0.011	0.000669958	0.06333	46	0.019	0.094	0.046	0.06333	-1	0.019	-0.001	0.00362	0.06333	12	0.019
	0.065	8	0.0195	0.008	0.00205	0.065	-79	0.0195	0.0945	-0.079	0.065	6	0.0195	0.006	0.00725	0.065	-79	0.0195	0.0945	-0.079	0.065	-6	0.0195	-0.006	0.02185	0.00371	0.065	32	0.0195	0.0945	0.032	0.065	-11	0.0195	-0.011	0.000669958	0.065	45	0.0195	0.0945	0.045	0.065	-1	0.0195	-0.001	0.00362	0.065	14	0.0195
	0.06667	8	0.02	0.008	0.00205	0.06667	-82	0.02	0.095	-0.082	0.06667	6	0.02	0.006	0.00725	0.06667	-82	0.02	0.095	-0.082	0.06667	-8	0.02	-0.008	0.02117	0.0036	0.06667	35	0.02	0.095	0.035	0.06667	-11	0.02	-0.011	0.000669958	0.06667	44	0.02	0.095	0.044	0.06667	-1	0.02	-0.001	0.00362	0.06667	17	0.02
	0.06833	9	0.0205	0.009	0.00208	0.06833	-85	0.0205	0.0955	-0.085	0.06833	7	0.0205	0.007	0.00736	0.06833	-85	0.0205	0.0955	-0.085	0.06833	-9	0.0205	-0.009	0.02083	0.00354	0.06833	38	0.0205	0.0955	0.038	0.06833	-11	0.0205	-0.011	0.000669958	0.06833	43	0.0205	0.0955	0.043	0.06833	-2	0.0205	-0.002	0.00358	0.06833	20	0.0205
	0.07	10	0.021	0.01	0.00211	0.07	-88	0.021	0.096	-0.088	0.07	7	0.021	0.007	0.00736	0.07	-88	0.021	0.096	-0.088	0.07	-10	0.021	-0.01	0.02048	0.00348	0.07	40	0.021	0.096	0.04	0.07	-11	0.021	-0.011	0.000669958	0.07	41	0.021	0.096	0.041	0.07	-3	0.021	-0.003	0.00354	0.07	24	0.021
	0.07167	11	0.0215	0.011	0.00214	0.07167	-90	0.0215	0.0965	-0.09	0.07167	7	0.0215	0.007	0.00736	0.07167	-90	0.0215	0.0965	-0.09	0.07167	-12	0.0215	-0.012	0.0198	0.00337	0.07167	42	0.0215	0.0965	0.042	0.07167	-11	0.0215	-0.011	0.000669958	0.07167	40	0.0215	0.0965	0.04	0.07167	-3	0.0215	-0.003	0.00354	0.07167	27	0.0215
	0.07333	12	0.022	0.012	0.00217	0.07333	-93	0.022	0.097	-0.093	0.07333	8	0.022	0.008	0.00748	0.07333	-93	0.022	0.097	-0.093	0.07333	-13	0.022	-0.013	0.01946	0.00331	0.07333	43	0.022	0.097	0.043	0.07333	-11	0.022	-0.011	0.000669958	0.07333	37	0.022	0.097	0.037	0.07333	-4	0.022	-0.004	0.0035	0.07333	31	0.022
	0.075	13	0.0225	0.013	0.0022	0.075	-95	0.0225	0.0975	-0.095	0.075	8	0.0225	0.008	0.00748	0.075	-95	0.0225	0.0975	-0.095	0.075	-15	0.0225	-0.015	0.01878	0.00319	0.075	44	0.0225	0.0975	0.044	0.075	-11	0.0225	-0.011	0.000669958	0.075	35	0.0225	0.0975	0.035	0.075	-5	0.0225	-0.005	0.00346	0.075	34	0.0225
	0.07667	13	0.023	0.013	0.0022	0.07667	-97	0.023	0.098	-0.097	0.07667	8	0.023	0.008	0.00748	0.07667	-97	0.023	0.098	-0.097	0.07667	-15	0.023	-0.015	0.01878	0.00319	0.07667	43	0.023	0.098	0.043	0.07667	-11	0.023	-0.011	0.000669958	0.07667	32	0.023	0.098	0.032	0.07667	-5	0.023	-0.005	0.00346	0.07667	37	0.023
	0.07833	12	0.0235	0.012	0.00217	0.07833	-98	0.0235	0.0985	-0.098	0.07833	8	0.0235	0.008	0.00748	0.07833	-98	0.0235	0.0985	-0.098	0.07833	-15	0.0235	-0.015	0.01878	0.00319	0.07833	42	0.0235	0.0985	0.042	0.07833	-11	0.0235	-0.011	0.000669958	0.07833	29	0.0235	0.0985	0.029	0.07833	-6	0.0235	-0.006	0.00342	0.07833	40	0.0235
	0.08	12	0.024	0.012	0.00217	0.08	-98	0.024	0.099	-0.098	0.08	8	0.024	0.008	0.00748	0.08	-98	0.024	0.099	-0.098	0.08	-16	0.024	-0.016	0.01844	0.00313	0.08	39	0.024	0.099	0.039	0.08	-11	0.024	-0.011	0.000669958	0.08	26	0.024	0.099	0.026	0.08	-6	0.024	-0.006	0.00342	0.08	41	0.024
	0.08167	11	0.0245	0.011	0.00214	0.08167	-97	0.0245	0.0995	-0.097	0.08167	8	0.0245	0.008	0.00748	0.08167	-97	0.0245	0.0995	-0.097	0.08167	-16	0.0245	-0.016	0.01844	0.00313	0.08167	35	0.0245	0.0995	0.035	0.08167	-11	0.0245	-0.011	0.000669958	0.08167	23	0.0245	0.0995	0.023	0.08167	-7	0.0245	-0.007	0.00338	0.08167	41	0.0245
	0.08333	10	0.025	0.01	0.00211	0.08333	-95	0.025	0.1	-0.095	0.08333	8	0.025	0.008	0.00748	0.08333	-95	0.025	0.1	-0.095	0.08333	-16	0.025	-0.016	0.01844	0.00313	0.08333	30	0.025	0.1	0.03	0.08333	-11	0.025	-0.011	0.000669958	0.08333	21	0.025	0.1	0.021	0.08333	-8	0.025	-0.008	0.00334	0.08333	40	0.025
	0.085	10	0.0255	0.01	0.00211	0.085	-92	0.0255	0.1005	-0.092	0.085	8	0.0255	0.008	0.00748	0.085	-92	0.0255	0.1005	-0.092	0.085	-16	0.0255	-0.016	0.01844	0.00313	0.085	24	0.0255	0.1005	0.024	0.085	-11	0.0255	-0.011	0.000669958	0.085	18	0.0255	0.1005	0.018	0.085	-8	0.0255	-0.008	0.00334	0.085	38	0.0255
	0.08667	8	0.026	0.008	0.00205	0.08667	-89	0.026	0.101	-0.089	0.08667	8	0.026	0.008	0.00748	0.08667	-89	0.026	0.101	-0.089	0.08667	-17	0.026	-0.017	0.01809	0.00308	0.08667	16	0.026	0.101	0.016	0.08667	-11	0.026	-0.011	0.000669958	0.08667	14	0.026	0.101	0.014	0.08667	-9	0.026	-0.009	0.0033	0.08667	34	0.026
	0.08833	7	0.0265	0.007	0.00202	0.08833	-86	0.0265	0.1015	-0.086	0.08833	8	0.0265	0.008	0.00748	0.08833	-86	0.0265	0.1015	-0.086	0.08833	-17	0.0265	-0.017	0.01809	0.00308	0.08833	7	0.0265	0.1015	0.007	0.08833	-11	0.0265	-0.011	0.000669958	0.08833	11	0.0265	0.1015	0.011	0.08833	-9	0.0265	-0.009	0.0033	0.08833	29	0.0265
	0.09	6	0.027	0.006	0.00199	0.09	-83	0.027	0.102	-0.083	0.09	8	0.027	0.008	0.00748	0.09	-83	0.027	0.102	-0.083	0.09	-17	0.027	-0.017	0.01809	0.00308	0.09	-2	0.027	0.102	-0.002	0.09	-11	0.027	-0.011	0.000669958	0.09	7	0.027	0.102	0.007	0.09	-9	0.027	-0.009	0.0033	0.09	24	0.027
	0.09167	4	0.0275	0.004	0.00193	0.09167	-80	0.0275	0.1025	-0.08	0.09167	9	0.0275	0.009	0.00759	0.09167	-80	0.0275	0.1025	-0.08	0.09167	-17	0.0275	-0.017	0.01809	0.00308	0.09167	-11	0.0275	0.1025	-0.011	0.09167	-10	0.0275	-0.01	0.000705219	0.09167	2	0.0275	0.1025	0.002	0.09167	-9	0.0275	-0.009	0.0033	0.09167	17	0.0275
	0.09333	2	0.028	0.002	0.00186	0.09333	-78	0.028	0.103	-0.078	0.09333	9	0.028	0.009	0.00759	0.09333	-78	0.028	0.103	-0.078	0.09333	-18	0.028	-0.018	0.01775	0.00302	0.09333	-18	0.028	0.103	-0.018	0.09333	-10	0.028	-0.01	0.000705219	0.09333	-3	0.028	0.103	-0.003	0.09333	-9	0.028	-0.009	0.0033	0.09333	10	0.028
	0.095	1	0.0285	0.001	0.00183	0.095	-77	0.0285	0.1035	-0.077	0.095	9	0.0285	0.009	0.00759	0.095	-77	0.0285	0.1035	-0.077	0.095	-18	0.0285	-0.018	0.01775	0.00302	0.095	-25	0.0285	0.1035	-0.025	0.095	-9	0.0285	-0.009	0.00074048	0.095	-8	0.0285	0.1035	-0.008	0.095	-9	0.0285	-0.009	0.0033	0.095	3	0.0285
	0.09667	0	0.029	0	0.0018	0.09667	-77	0.029	0.104	-0.077	0.09667	10	0.029	0.01	0.00771	0.09667	-77	0.029	0.104	-0.077	0.09667	-17	0.029	-0.017	0.01809	0.00308	0.09667	-30	0.029	0.104	-0.03	0.09667	-9	0.029	-0.009	0.00074048	0.09667	-13	0.029	0.104	-0.013	0.09667	-8	0.029	-0.008	0.00334	0.09667	-5	0.029
	0.09833	-1	0.0295	-0.001	0.00177	0.09833	-78	0.0295	0.1045	-0.078	0.09833	10	0.0295	0.01	0.00771	0.09833	-78	0.0295	0.1045	-0.078	0.09833	-17	0.0295	-0.017	0.01809	0.00308	0.09833	-33	0.0295	0.1045	-0.033	0.09833	-8	0.0295	-0.008	0.00077574	0.09833	-19	0.0295	0.1045	-0.019	0.09833	-8	0.0295	-0.008	0.00334	0.09833	-12	0.0295
	0.1	-2	0.03	-0.002	0.00174	0.1	-80	0.03	0.105	-0.08	0.1	11	0.03	0.011	0.00782	0.1	-80	0.03	0.105	-0.08	0.1	-17	0.03	-0.017	0.01809	0.00308	0.1	-35	0.03	0.105	-0.035	0.1	-7	0.03	-0.007	0.000811001	0.1	-25	0.03	0.105	-0.025	0.1	-7	0.03	-0.007	0.00338	0.1	-19	0.03
	0.10167	-3	0.0305	-0.003	0.00171	0.10167	-83	0.0305	0.1055	-0.083	0.10167	11	0.0305	0.011	0.00782	0.10167	-83	0.0305	0.1055	-0.083	0.10167	-16	0.0305	-0.016	0.01844	0.00313	0.10167	-36	0.0305	0.1055	-0.036	0.10167	-5	0.0305	-0.005	0.000881523	0.10167	-30	0.0305	0.1055	-0.03	0.10167	-6	0.0305	-0.006	0.00342	0.10167	-25	0.0305
	0.10333	-4	0.031	-0.004	0.00168	0.10333	-85	0.031	0.106	-0.085	0.10333	12	0.031	0.012	0.00794	0.10333	-85	0.031	0.106	-0.085	0.10333	-15	0.031	-0.015	0.01878	0.00319	0.10333	-35	0.031	0.106	-0.035	0.10333	-5	0.031	-0.005	0.000881523	0.10333	-36	0.031	0.106	-0.036	0.10333	-5	0.031	-0.005	0.00346	0.10333	-31	0.031
	0.105	-5	0.0315	-0.005	0.00165	0.105	-87	0.0315	0.1065	-0.087	0.105	13	0.0315	0.013	0.00805	0.105	-87	0.0315	0.1065	-0.087	0.105	-15	0.0315	-0.015	0.01878	0.00319	0.105	-32	0.0315	0.1065	-0.032	0.105	-4	0.0315	-0.004	0.000916784	0.105	-41	0.0315	0.1065	-0.041	0.105	-4	0.0315	-0.004	0.0035	0.105	-36	0.0315
	0.10667	-6	0.032	-0.006	0.00162	0.10667	-89	0.032	0.107	-0.089	0.10667	14	0.032	0.014	0.00817	0.10667	-89	0.032	0.107	-0.089	0.10667	-14	0.032	-0.014	0.01912	0.00325	0.10667	-29	0.032	0.107	-0.029	0.10667	-3	0.032	-0.003	0.000952045	0.10667	-45	0.032	0.107	-0.045	0.10667	-3	0.032	-0.003	0.00354	0.10667	-41	0.032
	0.10833	-8	0.0325	-0.008	0.00156	0.10833	-90	0.0325	0.1075	-0.09	0.10833	15	0.0325	0.015	0.00828	0.10833	-90	0.0325	0.1075	-0.09	0.10833	-13	0.0325	-0.013	0.01946	0.00331	0.10833	-25	0.0325	0.1075	-0.025	0.10833	-3	0.0325	-0.003	0.000952045	0.10833	-49	0.0325	0.1075	-0.049	0.10833	-2	0.0325	-0.002	0.00358	0.10833	-45	0.0325
	0.11	-9	0.033	-0.009	0.00153	0.11	-90	0.033	0.108	-0.09	0.11	16	0.033	0.016	0.0084	0.11	-90	0.033	0.108	-0.09	0.11	-12	0.033	-0.012	0.0198	0.00337	0.11	-22	0.033	0.108	-0.022	0.11	-3	0.033	-0.003	0.000952045	0.11	-53	0.033	0.108	-0.053	0.11	-2	0.033	-0.002	0.00358	0.11	-49	0.033
	0.11167	-10	0.0335	-0.01	0.0015	0.11167	-89	0.0335	0.1085	-0.089	0.11167	17	0.0335	0.017	0.00851	0.11167	-89	0.0335	0.1085	-0.089	0.11167	-11	0.0335	-0.011	0.02014	0.00342	0.11167	-20	0.0335	0.1085	-0.02	0.11167	-3	0.0335	-0.003	0.000952045	0.11167	-56	0.0335	0.1085	-0.056	0.11167	-2	0.0335	-0.002	0.00358	0.11167	-51	0.0335
	0.11333	-12	0.034	-0.012	0.00144	0.11333	-87	0.034	0.109	-0.087	0.11333	17	0.034	0.017	0.00851	0.11333	-87	0.034	0.109	-0.087	0.11333	-10	0.034	-0.01	0.02048	0.00348	0.11333	-17	0.034	0.109	-0.017	0.11333	-2	0.034	-0.002	0.000987306	0.11333	-59	0.034	0.109	-0.059	0.11333	-2	0.034	-0.002	0.00358	0.11333	-53	0.034
	0.115	-12	0.0345	-0.012	0.00144	0.115	-84	0.0345	0.1095	-0.084	0.115	18	0.0345	0.018	0.00863	0.115	-84	0.0345	0.1095	-0.084	0.115	-8	0.0345	-0.008	0.02117	0.0036	0.115	-15	0.0345	0.1095	-0.015	0.115	-2	0.0345	-0.002	0.000987306	0.115	-61	0.0345	0.1095	-0.061	0.115	-2	0.0345	-0.002	0.00358	0.115	-54	0.0345
	0.11667	-12	0.035	-0.012	0.00144	0.11667	-81	0.035	0.11	-0.081	0.11667	18	0.035	0.018	0.00863	0.11667	-81	0.035	0.11	-0.081	0.11667	-8	0.035	-0.008	0.02117	0.0036	0.11667	-13	0.035	0.11	-0.013	0.11667	-2	0.035	-0.002	0.000987306	0.11667	-63	0.035	0.11	-0.063	0.11667	-2	0.035	-0.002	0.00358	0.11667	-54	0.035
	0.11833	-12	0.0355	-0.012	0.00144	0.11833	-78	0.0355	0.1105	-0.078	0.11833	19	0.0355	0.019	0.00874	0.11833	-78	0.0355	0.1105	-0.078	0.11833	-7	0.0355	-0.007	0.02151	0.00366	0.11833	-11	0.0355	0.1105	-0.011	0.11833	-2	0.0355	-0.002	0.000987306	0.11833	-65	0.0355	0.1105	-0.065	0.11833	-2	0.0355	-0.002	0.00358	0.11833	-53	0.0355
	0.12	-12	0.036	-0.012	0.00144	0.12	-75	0.036	0.111	-0.075	0.12	19	0.036	0.019	0.00874	0.12	-75	0.036	0.111	-0.075	0.12	-7	0.036	-0.007	0.02151	0.00366	0.12	-9	0.036	0.111	-0.009	0.12	-2	0.036	-0.002	0.000987306	0.12	-66	0.036	0.111	-0.066	0.12	-3	0.036	-0.003	0.00354	0.12	-52	0.036
	0.12167	-12	0.0365	-0.012	0.00144	0.12167	-73	0.0365	0.1115	-0.073	0.12167	20	0.0365	0.02	0.00886	0.12167	-73	0.0365	0.1115	-0.073	0.12167	-6	0.0365	-0.006	0.02185	0.00371	0.12167	-6	0.0365	0.1115	-0.006	0.12167	-2	0.0365	-0.002	0.000987306	0.12167	-67	0.0365	0.1115	-0.067	0.12167	-3	0.0365	-0.003	0.00354	0.12167	-51	0.0365
	0.12333	-12	0.037	-0.012	0.00144	0.12333	-72	0.037	0.112	-0.072	0.12333	20	0.037	0.02	0.00886	0.12333	-72	0.037	0.112	-0.072	0.12333	-6	0.037	-0.006	0.02185	0.00371	0.12333	-3	0.037	0.112	-0.003	0.12333	-2	0.037	-0.002	0.000987306	0.12333	-67	0.037	0.112	-0.067	0.12333	-3	0.037	-0.003	0.00354	0.12333	-49	0.037
	0.125	-11	0.0375	-0.011	0.00147	0.125	-72	0.0375	0.1125	-0.072	0.125	21	0.0375	0.021	0.00897	0.125	-72	0.0375	0.1125	-0.072	0.125	-6	0.0375	-0.006	0.02185	0.00371	0.125	1	0.0375	0.1125	0.001	0.125	-2	0.0375	-0.002	0.000987306	0.125	-67	0.0375	0.1125	-0.067	0.125	-4	0.0375	-0.004	0.0035	0.125	-46	0.0375
	0.12667	-10	0.038	-0.01	0.0015	0.12667	-73	0.038	0.113	-0.073	0.12667	21	0.038	0.021	0.00897	0.12667	-73	0.038	0.113	-0.073	0.12667	-6	0.038	-0.006	0.02185	0.00371	0.12667	5	0.038	0.113	0.005	0.12667	-3	0.038	-0.003	0.000952045	0.12667	-66	0.038	0.113	-0.066	0.12667	-5	0.038	-0.005	0.00346	0.12667	-44	0.038
	0.12833	-9	0.0385	-0.009	0.00153	0.12833	-74	0.0385	0.1135	-0.074	0.12833	21	0.0385	0.021	0.00897	0.12833	-74	0.0385	0.1135	-0.074	0.12833	-6	0.0385	-0.006	0.02185	0.00371	0.12833	10	0.0385	0.1135	0.01	0.12833	-3	0.0385	-0.003	0.000952045	0.12833	-64	0.0385	0.1135	-0.064	0.12833	-5	0.0385	-0.005	0.00346	0.12833	-41	0.0385
	0.13	-8	0.039	-0.008	0.00156	0.13	-76	0.039	0.114	-0.076	0.13	21	0.039	0.021	0.00897	0.13	-76	0.039	0.114	-0.076	0.13	-7	0.039	-0.007	0.02151	0.00366	0.13	14	0.039	0.114	0.014	0.13	-3	0.039	-0.003	0.000952045	0.13	-62	0.039	0.114	-0.062	0.13	-6	0.039	-0.006	0.00342	0.13	-38	0.039
	0.13167	-7	0.0395	-0.007	0.00159	0.13167	-79	0.0395	0.1145	-0.079	0.13167	21	0.0395	0.021	0.00897	0.13167	-79	0.0395	0.1145	-0.079	0.13167	-7	0.0395	-0.007	0.02151	0.00366	0.13167	19	0.0395	0.1145	0.019	0.13167	-3	0.0395	-0.003	0.000952045	0.13167	-59	0.0395	0.1145	-0.059	0.13167	-7	0.0395	-0.007	0.00338	0.13167	-35	0.0395
	0.13333	-5	0.04	-0.005	0.00165	0.13333	-82	0.04	0.115	-0.082	0.13333	21	0.04	0.021	0.00897	0.13333	-82	0.04	0.115	-0.082	0.13333	-8	0.04	-0.008	0.02117	0.0036	0.13333	23	0.04	0.115	0.023	0.13333	-3	0.04	-0.003	0.000952045	0.13333	-56	0.04	0.115	-0.056	0.13333	-8	0.04	-0.008	0.00334	0.13333	-31	0.04
	0.135	-5	0.0405	-0.005	0.00165	0.135	-84	0.0405	0.1155	-0.084	0.135	21	0.0405	0.021	0.00897	0.135	-84	0.0405	0.1155	-0.084	0.135	-8	0.0405	-0.008	0.02117	0.0036	0.135	26	0.0405	0.1155	0.026	0.135	-4	0.0405	-0.004	0.000916784	0.135	-52	0.0405	0.1155	-0.052	0.135	-9	0.0405	-0.009	0.0033	0.135	-28	0.0405
	0.13667	-4	0.041	-0.004	0.00168	0.13667	-86	0.041	0.116	-0.086	0.13667	21	0.041	0.021	0.00897	0.13667	-86	0.041	0.116	-0.086	0.13667	-8	0.041	-0.008	0.02117	0.0036	0.13667	29	0.041	0.116	0.029	0.13667	-4	0.041	-0.004	0.000916784	0.13667	-47	0.041	0.116	-0.047	0.13667	-10	0.041	-0.01	0.00326	0.13667	-24	0.041
	0.13833	-4	0.0415	-0.004	0.00168	0.13833	-87	0.0415	0.1165	-0.087	0.13833	20	0.0415	0.02	0.00886	0.13833	-87	0.0415	0.1165	-0.087	0.13833	-8	0.0415	-0.008	0.02117	0.0036	0.13833	31	0.0415	0.1165	0.031	0.13833	-5	0.0415	-0.005	0.000881523	0.13833	-43	0.0415	0.1165	-0.043	0.13833	-11	0.0415	-0.011	0.00322	0.13833	-20	0.0415
	0.14	-4	0.042	-0.004	0.00168	0.14	-87	0.042	0.117	-0.087	0.14	20	0.042	0.02	0.00886	0.14	-87	0.042	0.117	-0.087	0.14	-8	0.042	-0.008	0.02117	0.0036	0.14	32	0.042	0.117	0.032	0.14	-5	0.042	-0.005	0.000881523	0.14	-37	0.042	0.117	-0.037	0.14	-12	0.042	-0.012	0.00318	0.14	-15	0.042
	0.14167	-4	0.0425	-0.004	0.00168	0.14167	-86	0.0425	0.1175	-0.086	0.14167	20	0.0425	0.02	0.00886	0.14167	-86	0.0425	0.1175	-0.086	0.14167	-8	0.0425	-0.008	0.02117	0.0036	0.14167	32	0.0425	0.1175	0.032	0.14167	-6	0.0425	-0.006	0.000846262	0.14167	-32	0.0425	0.1175	-0.032	0.14167	-13	0.0425	-0.013	0.00314	0.14167	-10	0.0425
	0.14333	-4	0.043	-0.004	0.00168	0.14333	-84	0.043	0.118	-0.084	0.14333	19	0.043	0.019	0.00874	0.14333	-84	0.043	0.118	-0.084	0.14333	-8	0.043	-0.008	0.02117	0.0036	0.14333	32	0.043	0.118	0.032	0.14333	-7	0.043	-0.007	0.000811001	0.14333	-27	0.043	0.118	-0.027	0.14333	-14	0.043	-0.014	0.0031	0.14333	-4	0.043
	0.145	-4	0.0435	-0.004	0.00168	0.145	-82	0.0435	0.1185	-0.082	0.145	19	0.0435	0.019	0.00874	0.145	-82	0.0435	0.1185	-0.082	0.145	-8	0.0435	-0.008	0.02117	0.0036	0.145	32	0.0435	0.1185	0.032	0.145	-7	0.0435	-0.007	0.000811001	0.145	-21	0.0435	0.1185	-0.021	0.145	-16	0.0435	-0.016	0.00302	0.145	1	0.0435
	0.14667	-4	0.044	-0.004	0.00168	0.14667	-79	0.044	0.119	-0.079	0.14667	18	0.044	0.018	0.00863	0.14667	-79	0.044	0.119	-0.079	0.14667	-8	0.044	-0.008	0.02117	0.0036	0.14667	32	0.044	0.119	0.032	0.14667	-8	0.044	-0.008	0.00077574	0.14667	-16	0.044	0.119	-0.016	0.14667	-17	0.044	-0.017	0.00298	0.14667	5	0.044
	0.14833	-5	0.0445	-0.005	0.00165	0.14833	-77	0.0445	0.1195	-0.077	0.14833	17	0.0445	0.017	0.00851	0.14833	-77	0.0445	0.1195	-0.077	0.14833	-8	0.0445	-0.008	0.02117	0.0036	0.14833	31	0.0445	0.1195	0.031	0.14833	-8	0.0445	-0.008	0.00077574	0.14833	-11	0.0445	0.1195	-0.011	0.14833	-18	0.0445	-0.018	0.00294	0.14833	8	0.0445
	0.15	-5	0.045	-0.005	0.00165	0.15	-74	0.045	0.12	-0.074	0.15	16	0.045	0.016	0.0084	0.15	-74	0.045	0.12	-0.074	0.15	-8	0.045	-0.008	0.02117	0.0036	0.15	30	0.045	0.12	0.03	0.15	-8	0.045	-0.008	0.00077574	0.15	-6	0.045	0.12	-0.006	0.15	-18	0.045	-0.018	0.00294	0.15	10	0.045
	0.15167	-6	0.0455	-0.006	0.00162	0.15167	-72	0.0455	0.1205	-0.072	0.15167	15	0.0455	0.015	0.00828	0.15167	-72	0.0455	0.1205	-0.072	0.15167	-7	0.0455	-0.007	0.02151	0.00366	0.15167	29	0.0455	0.1205	0.029	0.15167	-8	0.0455	-0.008	0.00077574	0.15167	-1	0.0455	0.1205	-0.001	0.15167	-18	0.0455	-0.018	0.00294	0.15167	11	0.0455
	0.15333	-6	0.046	-0.006	0.00162	0.15333	-70	0.046	0.121	-0.07	0.15333	15	0.046	0.015	0.00828	0.15333	-70	0.046	0.121	-0.07	0.15333	-7	0.046	-0.007	0.02151	0.00366	0.15333	27	0.046	0.121	0.027	0.15333	-8	0.046	-0.008	0.00077574	0.15333	3	0.046	0.121	0.003	0.15333	-18	0.046	-0.018	0.00294	0.15333	11	0.046
	0.155	-7	0.0465	-0.007	0.00159	0.155	-69	0.0465	0.1215	-0.069	0.155	14	0.0465	0.014	0.00817	0.155	-69	0.0465	0.1215	-0.069	0.155	-7	0.0465	-0.007	0.02151	0.00366	0.155	25	0.0465	0.1215	0.025	0.155	-8	0.0465	-0.008	0.00077574	0.155	7	0.0465	0.1215	0.007	0.155	-18	0.0465	-0.018	0.00294	0.155	10	0.0465
	0.15667	-7	0.047	-0.007	0.00159	0.15667	-69	0.047	0.122	-0.069	0.15667	13	0.047	0.013	0.00805	0.15667	-69	0.047	0.122	-0.069	0.15667	-6	0.047	-0.006	0.02185	0.00371	0.15667	23	0.047	0.122	0.023	0.15667	-8	0.047	-0.008	0.00077574	0.15667	10	0.047	0.122	0.01	0.15667	-18	0.047	-0.018	0.00294	0.15667	7	0.047
	0.15833	-7	0.0475	-0.007	0.00159	0.15833	-69	0.0475	0.1225	-0.069	0.15833	12	0.0475	0.012	0.00794	0.15833	-69	0.0475	0.1225	-0.069	0.15833	-6	0.0475	-0.006	0.02185	0.00371	0.15833	20	0.0475	0.1225	0.02	0.15833	-8	0.0475	-0.008	0.00077574	0.15833	12	0.0475	0.1225	0.012	0.15833	-18	0.0475	-0.018	0.00294	0.15833	5	0.0475
	0.16	-7	0.048	-0.007	0.00159	0.16	-69	0.048	0.123	-0.069	0.16	10	0.048	0.01	0.00771	0.16	-69	0.048	0.123	-0.069	0.16	-6	0.048	-0.006	0.02185	0.00371	0.16	17	0.048	0.123	0.017	0.16	-8	0.048	-0.008	0.00077574	0.16	14	0.048	0.123	0.014	0.16	-17	0.048	-0.017	0.00298	0.16	2	0.048
	0.16167	-7	0.0485	-0.007	0.00159	0.16167	-70	0.0485	0.1235	-0.07	0.16167	9	0.0485	0.009	0.00759	0.16167	-70	0.0485	0.1235	-0.07	0.16167	-6	0.0485	-0.006	0.02185	0.00371	0.16167	13	0.0485	0.1235	0.013	0.16167	-9	0.0485	-0.009	0.00074048	0.16167	14	0.0485	0.1235	0.014	0.16167	-17	0.0485	-0.017	0.00298	0.16167	-1	0.0485
	0.16333	-8	0.049	-0.008	0.00156	0.16333	-69	0.049	0.124	-0.069	0.16333	8	0.049	0.008	0.00748	0.16333	-69	0.049	0.124	-0.069	0.16333	-5	0.049	-0.005	0.02219	0.00377	0.16333	9	0.049	0.124	0.009	0.16333	-9	0.049	-0.009	0.00074048	0.16333	14	0.049	0.124	0.014	0.16333	-16	0.049	-0.016	0.00302	0.16333	-3	0.049
	0.165	-8	0.0495	-0.008	0.00156	0.165	-69	0.0495	0.1245	-0.069	0.165	7	0.0495	0.007	0.00736	0.165	-69	0.0495	0.1245	-0.069	0.165	-5	0.0495	-0.005	0.02219	0.00377	0.165	5	0.0495	0.1245	0.005	0.165	-9	0.0495	-0.009	0.00074048	0.165	13	0.0495	0.1245	0.013	0.165	-15	0.0495	-0.015	0.00306	0.165	-4	0.0495
	0.16667	-8	0.05	-0.008	0.00156	0.16667	-67	0.05	0.125	-0.067	0.16667	6	0.05	0.006	0.00725	0.16667	-67	0.05	0.125	-0.067	0.16667	-5	0.05	-0.005	0.02219	0.00377	0.16667	2	0.05	0.125	0.002	0.16667	-10	0.05	-0.01	0.000705219	0.16667	12	0.05	0.125	0.012	0.16667	-14	0.05	-0.014	0.0031	0.16667	-3	0.05
	0.16833	-8	0.0505	-0.008	0.00156	0.16833	-65	0.0505	0.1255	-0.065	0.16833	6	0.0505	0.006	0.00725	0.16833	-65	0.0505	0.1255	-0.065	0.16833	-5	0.0505	-0.005	0.02219	0.00377	0.16833	-1	0.0505	0.1255	-0.001	0.16833	-10	0.0505	-0.01	0.000705219	0.16833	9	0.0505	0.1255	0.009	0.16833	-13	0.0505	-0.013	0.00314	0.16833	-2	0.0505
	0.17	-9	0.051	-0.009	0.00153	0.17	-62	0.051	0.126	-0.062	0.17	6	0.051	0.006	0.00725	0.17	-62	0.051	0.126	-0.062	0.17	-4	0.051	-0.004	0.02253	0.00383	0.17	-2	0.051	0.126	-0.002	0.17	-10	0.051	-0.01	0.000705219	0.17	7	0.051	0.126	0.007	0.17	-12	0.051	-0.012	0.00318	0.17	0	0.051
	0.17167	-9	0.0515	-0.009	0.00153	0.17167	-59	0.0515	0.1265	-0.059	0.17167	6	0.0515	0.006	0.00725	0.17167	-59	0.0515	0.1265	-0.059	0.17167	-4	0.0515	-0.004	0.02253	0.00383	0.17167	-2	0.0515	0.1265	-0.002	0.17167	-10	0.0515	-0.01	0.000705219	0.17167	3	0.0515	0.1265	0.003	0.17167	-12	0.0515	-0.012	0.00318	0.17167	3	0.0515
	0.17333	-9	0.052	-0.009	0.00153	0.17333	-55	0.052	0.127	-0.055	0.17333	6	0.052	0.006	0.00725	0.17333	-55	0.052	0.127	-0.055	0.17333	-4	0.052	-0.004	0.02253	0.00383	0.17333	-2	0.052	0.127	-0.002	0.17333	-9	0.052	-0.009	0.00074048	0.17333	0	0.052	0.127	0	0.17333	-11	0.052	-0.011	0.00322	0.17333	4	0.052
[truncated: 11,896 more rows]
[truncated: 12 more columns]

## Sheet: Fig. 4b
SDS-PAGE, coomassie
Lane 1 marker
[truncated: 7 more rows]

## Sheet: Fig. 4c
Immunoblot
Lane 1: marker
[truncated: 11 more rows]

[truncated: 2 more sheets: Supplementary Fig. 1, Supplementary Fig. 7]
